# Supplementary material for: 4-Chloro-N-[4-(diethyl­amino)benzyl­idene]aniline
Source: Acta Crystallogr Sect E Struct Rep Online. 2010 Jan 16;66(Pt 2):o382. doi: 10.1107/S160053681000125X (PMC2979698; doi:10.1107/S160053681000125X)
Supplement: Supplementary file 1 [file e-66-0o382-sup1.cif]

##############################################################################
###                                                                        ###
###        Electronic paper (Acta Crystallographica Section E)             ###
###                                                                        ###
##############################################################################
#                                                                            #
# This CIF contains the data in a paper accepted for publication in Acta     #
# Crystallographica Section E. It conforms to the requirements of Notes      #
# for Authors for Section E, and has been peer reviewed under the auspices   #
# of the IUCr Commission on Journals.                                        #
#                                                                            #
# Full details of the Crystallographic Information File format               #
# are given in the paper "The Crystallographic Information File (CIF):       #
# a New Standard Archive File for Crystallography" by S. R. Hall, F. H.      #
# Allen and I. D. Brown [Acta Cryst. (1991), A47, 655-685].                  #
#                                                                            #
# The current version of the core CIF dictionary is obtainable from          #
# ftp://ftp.iucr.org/pub/cif_core.dic. The current version number is 2.4.    #
#                                                                            #
# Software is freely available for graphical display of the structure(s) in  #
# this CIF.  For information consult the CIF home page http://www.iucr.org/  #
# cif/home.html                                                              #
#                                                                            #
# This file may be used for bona fide research purposes within the           #
# scientific community so long as proper attribution is given to the journal # 
# article from which it was obtained.                                        #
#                                                                            #
##############################################################################
                                             
data_global
_audit_creation_method     SHELXL-97
_journal_data_validation_number     ?
_journal_date_recd_electronic     2009-12-18
_journal_date_accepted     2010-01-11
_journal_name_full     'Acta Crystallographica, Section E'
_journal_year     2010
_journal_volume     66
_journal_issue      2
_journal_page_first     o382
_journal_page_last     o382
_journal_paper_category     QO
_journal_coeditor_code     CI2995
_publ_contact_author_name     'Fu-Gong Zhang'
_publ_contact_author_address
;Weifang University
Weifang 261061
P. R. China
;
_publ_contact_author_email     zfgwfu@sina.com
_publ_contact_author_fax     '86536 878 5576'
_publ_contact_author_phone     '86536 887 7186'
_publ_section_title
;
4-Chloro-<i>N</i>-[4-(diethylamino)benzylidene]aniline
;
loop_
    _publ_author_name
    _publ_author_footnote
    _publ_author_address
    'Zhang, Fu-Gong' .
;
Weifang University
Weifang 261061
People's Republic of China
;
data_I
_audit_creation_method     SHELXL-97
_chemical_name_systematic
;
4-Chloro-<i>N</i>-[4-(diethylamino)benzylidene]aniline
;
_chemical_name_common     ?
_chemical_formula_moiety     'C17 H19 Cl N2'
_chemical_formula_sum     'C17 H19 Cl N2'
_chemical_formula_iupac     'C17 H19 Cl N2'
_chemical_formula_weight     286.79
_chemical_melting_point     ?
_symmetry_cell_setting     Monoclinic
_symmetry_space_group_name_H-M     'P 21/c'
_symmetry_space_group_name_Hall     '-P 2ybc'
loop_
    _symmetry_equiv_pos_as_xyz
    'x, y, z'
    '-x, y+1/2, -z+1/2'
    '-x, -y, -z'
    'x, -y-1/2, z-1/2'
_cell_length_a     20.153(2)
_cell_length_b     8.7434(7)
_cell_length_c     20.1446(19)
_cell_angle_alpha     90.00
_cell_angle_beta     118.444(2)
_cell_angle_gamma     90.00
_cell_volume     3121.0(5)
_cell_formula_units_Z     8
_cell_measurement_reflns_used     1362
_cell_measurement_theta_min     2.365
_cell_measurement_theta_max     21.428
_cell_measurement_temperature     293(2)
_exptl_crystal_description     Block
_exptl_crystal_colour     'light yellow'
_exptl_crystal_size_max     0.25
_exptl_crystal_size_mid     0.22
_exptl_crystal_size_min     0.18
_exptl_crystal_density_diffrn     1.221
_exptl_crystal_density_meas     ?
_exptl_crystal_density_method     'not measured'
_exptl_crystal_F_000     1216
_exptl_absorpt_coefficient_mu     0.237
_exptl_absorpt_correction_type     multi-scan
_exptl_absorpt_process_details     '(SADABS; Sheldrick, 1996)'
_exptl_absorpt_correction_T_min     0.942
_exptl_absorpt_correction_T_max     0.958
_exptl_special_details
;
;
_diffrn_ambient_temperature     293(2)
_diffrn_radiation_type     MoK\a
_diffrn_radiation_wavelength     0.71073
_diffrn_radiation_source     'fine-focus sealed tube'
_diffrn_radiation_monochromator     graphite
_diffrn_measurement_device_type     'Bruker SMART CCD area-detector'
_diffrn_measurement_method     '\w scans'
_diffrn_detector_area_resol_mean     ?
_diffrn_reflns_number     22416
_diffrn_reflns_av_R_equivalents     0.0340
_diffrn_reflns_av_sigmaI/netI     0.0296
_diffrn_reflns_theta_min     3.02
_diffrn_reflns_theta_max     25.02
_diffrn_reflns_theta_full     25.02
_diffrn_measured_fraction_theta_max     0.997
_diffrn_measured_fraction_theta_full     0.997
_diffrn_reflns_limit_h_min     -23
_diffrn_reflns_limit_h_max     23
_diffrn_reflns_limit_k_min     -10
_diffrn_reflns_limit_k_max     10
_diffrn_reflns_limit_l_min     -23
_diffrn_reflns_limit_l_max     23
_diffrn_standards_number     0
_diffrn_standards_interval_count     .
_diffrn_standards_interval_time     .
_diffrn_standards_decay_%     ?
_refine_special_details
;
Refinement of <i>F</i>^2^ against ALL reflections. The weighted <i>R</i>-factor
<i>wR</i> and goodness of fit <i>S</i> are based on <i>F</i>^2^, conventional
<i>R</i>-factors <i>R</i> are based on <i>F</i>, with <i>F</i> set to zero for
negative <i>F</i>^2^. The threshold expression of <i>F</i>^2^ >
\s(<i>F</i>^2^) is used only for calculating <i>R</i>-factors(gt) <i>etc</i>.
and is not relevant to the choice of reflections for refinement.
<i>R</i>-factors based on <i>F</i>^2^ are statistically about twice as large
as those based on <i>F</i>, and <i>R</i>- factors based on ALL data will be
even larger.
;
_reflns_number_total     5494
_reflns_number_gt     4266
_reflns_threshold_expression     I>2\s(I)
_refine_ls_structure_factor_coef     Fsqd
_refine_ls_matrix_type     full
_refine_ls_R_factor_all     0.0567
_refine_ls_R_factor_gt     0.0452
_refine_ls_wR_factor_gt     0.1189
_refine_ls_wR_factor_ref     0.1268
_refine_ls_goodness_of_fit_ref     1.068
_refine_ls_restrained_S_all     1.068
_refine_ls_number_reflns     5494
_refine_ls_number_parameters     361
_refine_ls_number_restraints     0
_refine_ls_hydrogen_treatment     constr
_refine_ls_weighting_scheme     calc
_refine_ls_weighting_details
         'calc w=1/[\s^2^(Fo^2^)+(0.0646P)^2^+0.3803P] where P=(Fo^2^+2Fc^2^)/3'
_atom_sites_solution_hydrogens     geom
_atom_sites_solution_primary     direct
_atom_sites_solution_secondary     difmap
_refine_ls_shift/su_max     0.001
_refine_ls_shift/su_mean     0.000
_refine_diff_density_max     0.252
_refine_diff_density_min     -0.337
_refine_ls_extinction_method     none
_refine_ls_extinction_coef     ?
loop_
    _atom_type_symbol
    _atom_type_description
    _atom_type_scat_dispersion_real
    _atom_type_scat_dispersion_imag
    _atom_type_scat_source
    'C' 'C' 0.0033 0.0016
                         'International Tables Vol C Tables 4.2.6.8 and 6.1.1.4'
    'H' 'H' 0.0000 0.0000
                         'International Tables Vol C Tables 4.2.6.8 and 6.1.1.4'
    'N' 'N' 0.0061 0.0033
                         'International Tables Vol C Tables 4.2.6.8 and 6.1.1.4'
    'Cl' 'Cl' 0.1484 0.1585
                         'International Tables Vol C Tables 4.2.6.8 and 6.1.1.4'
_computing_data_collection     'SMART (Bruker, 1997)'
_computing_cell_refinement     'SAINT (Bruker, 1997)'
_computing_data_reduction     'SAINT (Bruker, 1997)'
_computing_structure_solution     'SHELXS97 (Sheldrick, 2008)'
_computing_structure_refinement     'SHELXL97 (Sheldrick, 2008)'
_computing_molecular_graphics     'SHELXTL (Sheldrick, 2008)'
_computing_publication_material     'SHELXTL (Sheldrick, 2008)'
loop_
    _atom_site_type_symbol
    _atom_site_label
    _atom_site_fract_x
    _atom_site_fract_y
    _atom_site_fract_z
    _atom_site_U_iso_or_equiv
    _atom_site_adp_type
    _atom_site_calc_flag
    _atom_site_refinement_flags
    _atom_site_occupancy
    _atom_site_disorder_assembly
    _atom_site_disorder_group
    Cl Cl2 0.85148(4) -0.53996(7) 0.76082(4) 0.0984(2) Uani d . 1 . .
    Cl Cl1 0.64613(4) 1.53729(7) 0.41511(4) 0.1002(2) Uani d . 1 . .
    N N2 0.59641(9) 1.07076(17) 0.18309(8) 0.0637(4) Uani d . 1 . .
    N N3 0.90381(8) 0.57265(16) 0.41592(8) 0.0619(4) Uani d . 1 . .
    C C7 0.58844(9) 0.83306(19) 0.07682(9) 0.0562(4) Uani d . 1 . .
    H H7A 0.5731 0.9299 0.0560 0.067 Uiso calc R 1 . .
    C C5 0.60395(9) 0.56348(18) 0.05880(9) 0.0530(4) Uani d . 1 . .
    C C23 0.91666(10) 0.30238(19) 0.44633(10) 0.0581(4) Uani d . 1 . .
    H H23A 0.9321 0.2837 0.4103 0.070 Uiso calc R 1 . .
    C C6 0.58355(9) 0.71363(19) 0.03069(9) 0.0567(4) Uani d . 1 . .
    H H6A 0.5664 0.7319 -0.0204 0.068 Uiso calc R 1 . .
    N N4 0.90566(9) -0.05533(17) 0.58706(9) 0.0659(4) Uani d . 1 . .
    C C24 0.91207(10) 0.18314(19) 0.48779(9) 0.0583(4) Uani d . 1 . .
    H H24A 0.9252 0.0855 0.4798 0.070 Uiso calc R 1 . .
    C C22 0.89856(9) 0.45309(18) 0.45679(9) 0.0522(4) Uani d . 1 . .
    C C28 0.88144(10) 0.0793(2) 0.58554(9) 0.0593(4) Uani d . 1 . .
    H H28A 0.8577 0.0992 0.6145 0.071 Uiso calc R 1 . .
    N N1 0.59608(9) 0.44244(16) 0.01260(9) 0.0627(4) Uani d . 1 . .
    C C11 0.62332(9) 0.9374(2) 0.20476(10) 0.0568(4) Uani d . 1 . .
    H H11A 0.6495 0.9186 0.2564 0.068 Uiso calc R 1 . .
    C C25 0.88817(9) 0.20400(19) 0.54188(9) 0.0559(4) Uani d . 1 . .
    C C27 0.87455(10) 0.47377(19) 0.51171(10) 0.0585(4) Uani d . 1 . .
    H H27A 0.8619 0.5712 0.5205 0.070 Uiso calc R 1 . .
    C C8 0.61580(9) 0.81317(19) 0.15426(9) 0.0539(4) Uani d . 1 . .
    C C10 0.63215(10) 0.5445(2) 0.13724(10) 0.0612(4) Uani d . 1 . .
    H H10A 0.6474 0.4480 0.1585 0.073 Uiso calc R 1 . .
    C C12 0.61080(10) 1.18249(19) 0.23937(9) 0.0564(4) Uani d . 1 . .
    C C26 0.86968(10) 0.3532(2) 0.55194(10) 0.0609(4) Uani d . 1 . .
    H H26A 0.8534 0.3708 0.5874 0.073 Uiso calc R 1 . .
    C C29 0.89088(10) -0.16858(19) 0.62846(9) 0.0571(4) Uani d . 1 . .
    C C9 0.63739(10) 0.6647(2) 0.18232(10) 0.0609(4) Uani d . 1 . .
    H H9A 0.6560 0.6476 0.2337 0.073 Uiso calc R 1 . .
    C C15 0.63294(11) 1.4018(2) 0.34658(11) 0.0645(5) Uani d . 1 . .
    C C34 0.95037(10) -0.25322(19) 0.68199(11) 0.0628(5) Uani d . 1 . .
    H H34A 0.9991 -0.2339 0.6903 0.075 Uiso calc R 1 . .
    C C32 0.86616(10) -0.3967(2) 0.70916(10) 0.0625(4) Uani d . 1 . .
    C C17 0.68257(10) 1.2175(2) 0.29554(11) 0.0669(5) Uani d . 1 . .
    H H17A 0.7238 1.1663 0.2972 0.080 Uiso calc R 1 . .
    C C16 0.69412(11) 1.3272(2) 0.34924(12) 0.0704(5) Uani d . 1 . .
    H H16A 0.7427 1.3504 0.3867 0.084 Uiso calc R 1 . .
    C C14 0.56102(11) 1.3704(2) 0.29018(12) 0.0730(5) Uani d . 1 . .
    H H14A 0.5199 1.4220 0.2885 0.088 Uiso calc R 1 . .
    C C33 0.93858(10) -0.3652(2) 0.72303(11) 0.0660(5) Uani d . 1 . .
    H H33A 0.9792 -0.4194 0.7598 0.079 Uiso calc R 1 . .
    C C2 0.61471(11) 0.2868(2) 0.04203(12) 0.0709(5) Uani d . 1 . .
    H H2B 0.5867 0.2156 0.0012 0.085 Uiso calc R 1 . .
    H H2C 0.5982 0.2725 0.0796 0.085 Uiso calc R 1 . .
    C C13 0.55034(10) 1.2624(2) 0.23647(11) 0.0674(5) Uani d . 1 . .
    H H13A 0.5019 1.2430 0.1977 0.081 Uiso calc R 1 . .
    C C30 0.81858(10) -0.2037(2) 0.61520(11) 0.0696(5) Uani d . 1 . .
    H H30A 0.7778 -0.1496 0.5787 0.084 Uiso calc R 1 . .
    C C4 0.57312(12) 0.4657(2) -0.06713(11) 0.0720(5) Uani d . 1 . .
    H H4B 0.5317 0.5382 -0.0878 0.086 Uiso calc R 1 . .
    H H4C 0.5546 0.3696 -0.0936 0.086 Uiso calc R 1 . .
    C C19 0.88835(11) 0.72995(19) 0.42921(12) 0.0699(5) Uani d . 1 . .
    H H19A 0.9164 0.7989 0.4141 0.084 Uiso calc R 1 . .
    H H19B 0.9068 0.7438 0.4829 0.084 Uiso calc R 1 . .
    C C21 0.92008(12) 0.5464(2) 0.35369(12) 0.0730(5) Uani d . 1 . .
    H H21A 0.9627 0.4772 0.3705 0.088 Uiso calc R 1 . .
    H H21B 0.9347 0.6427 0.3405 0.088 Uiso calc R 1 . .
    C C31 0.80608(11) -0.3174(2) 0.65510(12) 0.0714(5) Uani d . 1 . .
    H H31A 0.7572 -0.3402 0.6455 0.086 Uiso calc R 1 . .
    C C20 0.85481(14) 0.4803(3) 0.28411(12) 0.0883(7) Uani d . 1 . .
    H H20A 0.8693 0.4669 0.2455 0.132 Uiso calc R 1 . .
    H H20B 0.8126 0.5488 0.2664 0.132 Uiso calc R 1 . .
    H H20C 0.8410 0.3832 0.2962 0.132 Uiso calc R 1 . .
    C C3 0.63511(14) 0.5236(3) -0.08195(13) 0.0882(7) Uani d . 1 . .
    H H3A 0.6160 0.5365 -0.1353 0.132 Uiso calc R 1 . .
    H H3B 0.6758 0.4512 -0.0630 0.132 Uiso calc R 1 . .
    H H3C 0.6531 0.6201 -0.0570 0.132 Uiso calc R 1 . .
    C C18 0.80592(12) 0.7741(2) 0.38778(15) 0.0933(7) Uani d . 1 . .
    H H18A 0.8003 0.8782 0.3995 0.140 Uiso calc R 1 . .
    H H18B 0.7776 0.7081 0.4031 0.140 Uiso calc R 1 . .
    H H18C 0.7874 0.7642 0.3344 0.140 Uiso calc R 1 . .
    C C1 0.69744(13) 0.2482(3) 0.07706(15) 0.0991(8) Uani d . 1 . .
    H H1A 0.7053 0.1449 0.0954 0.149 Uiso calc R 1 . .
    H H1B 0.7257 0.3167 0.1182 0.149 Uiso calc R 1 . .
    H H1C 0.7141 0.2584 0.0398 0.149 Uiso calc R 1 . .
loop_
    _atom_site_aniso_label
    _atom_site_aniso_U_11
    _atom_site_aniso_U_22
    _atom_site_aniso_U_33
    _atom_site_aniso_U_12
    _atom_site_aniso_U_13
    _atom_site_aniso_U_23
    Cl2 0.1067(5) 0.0772(4) 0.1268(5) -0.0034(3) 0.0682(4) 0.0204(3)
    Cl1 0.1127(5) 0.0755(4) 0.1135(5) -0.0022(3) 0.0549(4) -0.0307(3)
    N2 0.0695(9) 0.0627(9) 0.0590(9) 0.0001(7) 0.0307(8) 0.0018(7)
    N3 0.0668(9) 0.0526(8) 0.0632(9) -0.0015(6) 0.0283(8) -0.0032(7)
    C7 0.0584(10) 0.0542(9) 0.0571(10) 0.0021(7) 0.0285(8) 0.0076(7)
    C5 0.0499(9) 0.0542(9) 0.0561(9) -0.0034(7) 0.0263(8) 0.0027(7)
    C23 0.0627(10) 0.0593(10) 0.0541(9) 0.0065(8) 0.0292(8) -0.0027(8)
    C6 0.0590(10) 0.0612(10) 0.0489(9) -0.0001(7) 0.0250(8) 0.0058(8)
    N4 0.0775(10) 0.0637(9) 0.0628(9) 0.0058(7) 0.0386(8) -0.0002(7)
    C24 0.0643(10) 0.0539(9) 0.0556(10) 0.0077(7) 0.0279(8) -0.0038(7)
    C22 0.0468(8) 0.0536(9) 0.0462(9) -0.0011(7) 0.0140(7) -0.0058(7)
    C28 0.0617(10) 0.0649(11) 0.0503(9) 0.0030(8) 0.0258(8) -0.0044(8)
    N1 0.0700(9) 0.0542(8) 0.0627(9) -0.0029(6) 0.0306(8) -0.0007(7)
    C11 0.0531(9) 0.0658(11) 0.0538(10) -0.0010(8) 0.0275(8) 0.0034(8)
    C25 0.0561(9) 0.0593(10) 0.0469(9) 0.0017(7) 0.0202(8) -0.0042(7)
    C27 0.0618(10) 0.0533(9) 0.0547(10) 0.0029(7) 0.0231(8) -0.0117(8)
    C8 0.0506(9) 0.0603(10) 0.0535(9) -0.0019(7) 0.0269(8) 0.0015(7)
    C10 0.0674(11) 0.0572(10) 0.0583(10) 0.0029(8) 0.0295(9) 0.0111(8)
    C12 0.0627(10) 0.0536(9) 0.0563(10) -0.0012(7) 0.0311(8) 0.0073(7)
    C26 0.0655(10) 0.0649(11) 0.0511(9) 0.0028(8) 0.0268(8) -0.0111(8)
    C29 0.0644(10) 0.0549(9) 0.0543(9) 0.0026(8) 0.0302(8) -0.0080(7)
    C9 0.0656(10) 0.0670(11) 0.0509(9) 0.0011(8) 0.0285(8) 0.0089(8)
    C15 0.0738(12) 0.0501(9) 0.0743(12) -0.0026(8) 0.0390(10) -0.0017(8)
    C34 0.0560(10) 0.0571(10) 0.0753(12) 0.0021(8) 0.0313(9) -0.0027(9)
    C32 0.0703(11) 0.0512(9) 0.0708(11) -0.0025(8) 0.0376(10) -0.0052(8)
    C17 0.0571(10) 0.0704(11) 0.0779(12) 0.0002(8) 0.0358(10) -0.0042(10)
    C16 0.0578(10) 0.0689(12) 0.0783(13) -0.0053(8) 0.0275(10) -0.0101(10)
    C14 0.0632(11) 0.0575(11) 0.0990(15) 0.0086(8) 0.0391(11) 0.0011(10)
    C33 0.0603(10) 0.0568(10) 0.0727(12) 0.0047(8) 0.0250(9) 0.0030(9)
    C2 0.0719(12) 0.0535(10) 0.0827(13) -0.0025(8) 0.0332(10) 0.0006(9)
    C13 0.0558(10) 0.0578(10) 0.0772(12) 0.0040(8) 0.0225(9) 0.0035(9)
    C30 0.0580(11) 0.0717(12) 0.0693(12) 0.0081(9) 0.0223(9) 0.0018(9)
    C4 0.0848(13) 0.0649(11) 0.0613(11) -0.0090(9) 0.0307(10) -0.0107(9)
    C19 0.0666(11) 0.0515(10) 0.0813(13) -0.0012(8) 0.0267(10) -0.0028(9)
    C21 0.0829(13) 0.0669(12) 0.0791(13) -0.0034(9) 0.0465(11) 0.0061(10)
    C31 0.0574(10) 0.0690(12) 0.0881(14) -0.0030(9) 0.0349(10) -0.0062(10)
    C20 0.1086(18) 0.0907(15) 0.0606(12) 0.0092(12) 0.0362(12) 0.0058(11)
    C3 0.1165(19) 0.0832(14) 0.0860(16) 0.0070(13) 0.0652(15) -0.0008(12)
    C18 0.0720(13) 0.0778(14) 0.1146(18) 0.0135(10) 0.0319(13) 0.0052(13)
    C1 0.0780(15) 0.0875(16) 0.1166(19) 0.0177(12) 0.0342(14) 0.0075(14)
_geom_special_details
;
All e.s.d.'s (except the e.s.d. in the dihedral angle between two l.s. planes)
are estimated using the full covariance matrix. The cell e.s.d.'s are taken
into account individually in the estimation of e.s.d.'s in distances, angles
and torsion angles; correlations between e.s.d.'s in cell parameters are only
used when they are defined by crystal symmetry. An approximate (isotropic)
treatment of cell e.s.d.'s is used for estimating e.s.d.'s involving l.s.
planes.
;
loop_
    _geom_bond_atom_site_label_1
    _geom_bond_atom_site_label_2
    _geom_bond_site_symmetry_2
    _geom_bond_distance
    _geom_bond_publ_flag
    Cl2 C32 . 1.7415(19) ?
    Cl1 C15 . 1.7407(19) ?
    N2 C11 . 1.273(2) ?
    N2 C12 . 1.418(2) ?
    N3 C22 . 1.366(2) ?
    N3 C21 . 1.457(2) ?
    N3 C19 . 1.463(2) ?
    C7 C6 . 1.370(2) ?
    C7 C8 . 1.396(2) ?
    C7 H7A . 0.93 ?
    C5 N1 . 1.368(2) ?
    C5 C6 . 1.411(2) ?
    C5 C10 . 1.411(2) ?
    C23 C24 . 1.366(2) ?
    C23 C22 . 1.410(2) ?
    C23 H23A . 0.93 ?
    C6 H6A . 0.93 ?
    N4 C28 . 1.269(2) ?
    N4 C29 . 1.415(2) ?
    C24 C25 . 1.397(2) ?
    C24 H24A . 0.93 ?
    C22 C27 . 1.414(2) ?
    C28 C25 . 1.447(2) ?
    C28 H28A . 0.93 ?
    N1 C4 . 1.459(2) ?
    N1 C2 . 1.460(2) ?
    C11 C8 . 1.446(2) ?
    C11 H11A . 0.93 ?
    C25 C26 . 1.398(2) ?
    C27 C26 . 1.361(2) ?
    C27 H27A . 0.93 ?
    C8 C9 . 1.400(2) ?
    C10 C9 . 1.360(2) ?
    C10 H10A . 0.93 ?
    C12 C17 . 1.381(3) ?
    C12 C13 . 1.381(2) ?
    C26 H26A . 0.93 ?
    C29 C34 . 1.384(2) ?
    C29 C30 . 1.385(3) ?
    C9 H9A . 0.93 ?
    C15 C16 . 1.373(3) ?
    C15 C14 . 1.378(3) ?
    C34 C33 . 1.373(2) ?
    C34 H34A . 0.93 ?
    C32 C31 . 1.370(3) ?
    C32 C33 . 1.377(2) ?
    C17 C16 . 1.380(3) ?
    C17 H17A . 0.93 ?
    C16 H16A . 0.93 ?
    C14 C13 . 1.373(3) ?
    C14 H14A . 0.93 ?
    C33 H33A . 0.93 ?
    C2 C1 . 1.507(3) ?
    C2 H2B . 0.97 ?
    C2 H2C . 0.97 ?
    C13 H13A . 0.93 ?
    C30 C31 . 1.375(3) ?
    C30 H30A . 0.93 ?
    C4 C3 . 1.504(3) ?
    C4 H4B . 0.97 ?
    C4 H4C . 0.97 ?
    C19 C18 . 1.511(3) ?
    C19 H19A . 0.97 ?
    C19 H19B . 0.97 ?
    C21 C20 . 1.507(3) ?
    C21 H21A . 0.97 ?
    C21 H21B . 0.97 ?
    C31 H31A . 0.93 ?
    C20 H20A . 0.96 ?
    C20 H20B . 0.96 ?
    C20 H20C . 0.96 ?
    C3 H3A . 0.96 ?
    C3 H3B . 0.96 ?
    C3 H3C . 0.96 ?
    C18 H18A . 0.96 ?
    C18 H18B . 0.96 ?
    C18 H18C . 0.96 ?
    C1 H1A . 0.96 ?
    C1 H1B . 0.96 ?
    C1 H1C . 0.96 ?
loop_
    _geom_angle_atom_site_label_1
    _geom_angle_atom_site_label_2
    _geom_angle_atom_site_label_3
    _geom_angle_site_symmetry_1
    _geom_angle_site_symmetry_3
    _geom_angle
    _geom_angle_publ_flag
    C11 N2 C12 . . 117.75(15) ?
    C22 N3 C21 . . 120.79(14) ?
    C22 N3 C19 . . 121.66(16) ?
    C21 N3 C19 . . 117.42(16) ?
    C6 C7 C8 . . 121.71(15) ?
    C6 C7 H7A . . 119.1 ?
    C8 C7 H7A . . 119.1 ?
    N1 C5 C6 . . 121.97(15) ?
    N1 C5 C10 . . 121.69(15) ?
    C6 C5 C10 . . 116.33(15) ?
    C24 C23 C22 . . 121.62(16) ?
    C24 C23 H23A . . 119.2 ?
    C22 C23 H23A . . 119.2 ?
    C7 C6 C5 . . 121.59(15) ?
    C7 C6 H6A . . 119.2 ?
    C5 C6 H6A . . 119.2 ?
    C28 N4 C29 . . 118.48(15) ?
    C23 C24 C25 . . 121.73(15) ?
    C23 C24 H24A . . 119.1 ?
    C25 C24 H24A . . 119.1 ?
    N3 C22 C23 . . 121.71(16) ?
    N3 C22 C27 . . 121.83(15) ?
    C23 C22 C27 . . 116.47(16) ?
    N4 C28 C25 . . 124.55(17) ?
    N4 C28 H28A . . 117.7 ?
    C25 C28 H28A . . 117.7 ?
    C5 N1 C4 . . 120.95(14) ?
    C5 N1 C2 . . 121.38(15) ?
    C4 N1 C2 . . 117.57(15) ?
    N2 C11 C8 . . 124.21(16) ?
    N2 C11 H11A . . 117.9 ?
    C8 C11 H11A . . 117.9 ?
    C24 C25 C26 . . 116.71(16) ?
    C24 C25 C28 . . 122.85(15) ?
    C26 C25 C28 . . 120.43(16) ?
    C26 C27 C22 . . 121.02(15) ?
    C26 C27 H27A . . 119.5 ?
    C22 C27 H27A . . 119.5 ?
    C7 C8 C9 . . 116.62(16) ?
    C7 C8 C11 . . 123.10(15) ?
    C9 C8 C11 . . 120.27(15) ?
    C9 C10 C5 . . 121.25(16) ?
    C9 C10 H10A . . 119.4 ?
    C5 C10 H10A . . 119.4 ?
    C17 C12 C13 . . 118.74(17) ?
    C17 C12 N2 . . 122.91(16) ?
    C13 C12 N2 . . 118.32(16) ?
    C27 C26 C25 . . 122.45(17) ?
    C27 C26 H26A . . 118.8 ?
    C25 C26 H26A . . 118.8 ?
    C34 C29 C30 . . 118.21(17) ?
    C34 C29 N4 . . 119.08(16) ?
    C30 C29 N4 . . 122.63(16) ?
    C10 C9 C8 . . 122.46(16) ?
    C10 C9 H9A . . 118.8 ?
    C8 C9 H9A . . 118.8 ?
    C16 C15 C14 . . 120.64(18) ?
    C16 C15 Cl1 . . 119.81(15) ?
    C14 C15 Cl1 . . 119.54(15) ?
    C33 C34 C29 . . 121.09(17) ?
    C33 C34 H34A . . 119.5 ?
    C29 C34 H34A . . 119.5 ?
    C31 C32 C33 . . 120.69(18) ?
    C31 C32 Cl2 . . 120.11(15) ?
    C33 C32 Cl2 . . 119.20(14) ?
    C16 C17 C12 . . 121.07(17) ?
    C16 C17 H17A . . 119.5 ?
    C12 C17 H17A . . 119.5 ?
    C15 C16 C17 . . 119.11(18) ?
    C15 C16 H16A . . 120.4 ?
    C17 C16 H16A . . 120.4 ?
    C13 C14 C15 . . 119.69(17) ?
    C13 C14 H14A . . 120.2 ?
    C15 C14 H14A . . 120.2 ?
    C34 C33 C32 . . 119.40(17) ?
    C34 C33 H33A . . 120.3 ?
    C32 C33 H33A . . 120.3 ?
    N1 C2 C1 . . 114.34(17) ?
    N1 C2 H2B . . 108.7 ?
    C1 C2 H2B . . 108.7 ?
    N1 C2 H2C . . 108.7 ?
    C1 C2 H2C . . 108.7 ?
    H2B C2 H2C . . 107.6 ?
    C14 C13 C12 . . 120.69(17) ?
    C14 C13 H13A . . 119.7 ?
    C12 C13 H13A . . 119.7 ?
    C31 C30 C29 . . 121.10(17) ?
    C31 C30 H30A . . 119.4 ?
    C29 C30 H30A . . 119.5 ?
    N1 C4 C3 . . 114.07(18) ?
    N1 C4 H4B . . 108.7 ?
    C3 C4 H4B . . 108.7 ?
    N1 C4 H4C . . 108.7 ?
    C3 C4 H4C . . 108.7 ?
    H4B C4 H4C . . 107.6 ?
    N3 C19 C18 . . 114.41(16) ?
    N3 C19 H19A . . 108.7 ?
    C18 C19 H19A . . 108.7 ?
    N3 C19 H19B . . 108.7 ?
    C18 C19 H19B . . 108.7 ?
    H19A C19 H19B . . 107.6 ?
    N3 C21 C20 . . 113.96(18) ?
    N3 C21 H21A . . 108.8 ?
    C20 C21 H21A . . 108.8 ?
    N3 C21 H21B . . 108.8 ?
    C20 C21 H21B . . 108.8 ?
    H21A C21 H21B . . 107.7 ?
    C32 C31 C30 . . 119.47(18) ?
    C32 C31 H31A . . 120.3 ?
    C30 C31 H31A . . 120.3 ?
    C21 C20 H20A . . 109.5 ?
    C21 C20 H20B . . 109.5 ?
    H20A C20 H20B . . 109.5 ?
    C21 C20 H20C . . 109.5 ?
    H20A C20 H20C . . 109.5 ?
    H20B C20 H20C . . 109.5 ?
    C4 C3 H3A . . 109.5 ?
    C4 C3 H3B . . 109.5 ?
    H3A C3 H3B . . 109.5 ?
    C4 C3 H3C . . 109.5 ?
    H3A C3 H3C . . 109.5 ?
    H3B C3 H3C . . 109.5 ?
    C19 C18 H18A . . 109.5 ?
    C19 C18 H18B . . 109.5 ?
    H18A C18 H18B . . 109.5 ?
    C19 C18 H18C . . 109.5 ?
    H18A C18 H18C . . 109.5 ?
    H18B C18 H18C . . 109.5 ?
    C2 C1 H1A . . 109.5 ?
    C2 C1 H1B . . 109.5 ?
    H1A C1 H1B . . 109.5 ?
    C2 C1 H1C . . 109.5 ?
    H1A C1 H1C . . 109.5 ?
    H1B C1 H1C . . 109.5 ?
