# Supplementary material for: 4-Chloro-N-[4-(diethyl­amino)benzyl­idene]aniline
Source: Acta Crystallogr Sect E Struct Rep Online. 2010 Jan 16;66(Pt 2):o382. doi: 10.1107/S160053681000125X (PMC2979698; doi:10.1107/S160053681000125X)
Supplement: Supplementary file 2 [file e-66-0o382-Isup2.hkl]

# 
# h,k,l, Fc-squared, Fo-squared, sigma(Fo-squared) and status flag 
# 
data_I
_shelx_title ' lyf in P2(1)/c' 
_shelx_refln_list_code          4 
_shelx_F_calc_maximum      224.50 
_exptl_crystal_F_000      1216.00 
_reflns_d_resolution_high  0.8403 
 
loop_ 
 _symmetry_equiv_pos_as_xyz 
 'x, y, z' 
 '-x, y+1/2, -z+1/2' 
 '-x, -y, -z' 
 'x, -y-1/2, z-1/2' 
 
_cell_length_a    20.1526 
_cell_length_b     8.7434 
_cell_length_c    20.1446 
_cell_angle_alpha  90.000 
_cell_angle_beta  118.444 
_cell_angle_gamma  90.000 
 
_shelx_F_squared_multiplier     1.000 
 
loop_ 
 _refln_index_h 
 _refln_index_k 
 _refln_index_l 
 _refln_F_squared_calc 
 _refln_F_squared_meas 
 _refln_F_squared_sigma 
 _refln_observed_status 
   8   0   0     2670.19     2867.98     72.90 o 
   9   0   0        0.31        1.74      0.92 o 
  10   0   0     1651.71     1951.16     52.63 o 
  11   0   0      150.58      155.22      4.21 o 
  12   0   0      486.29      458.62      9.22 o 
  13   0   0        0.68        0.85      0.99 o 
  14   0   0        8.60        6.37      1.36 o 
  15   0   0       44.60       42.70      2.66 o 
  16   0   0      116.91       90.25      6.98 o 
  17   0   0        0.23        1.05      3.06 o 
  18   0   0       51.12       83.62      7.24 o 
  19   0   0        4.04        4.12      3.78 o 
  20   0   0       58.48       87.20     11.32 o 
  21   0   0        0.07        0.43      3.56 o 
   2   1   0     4414.58     4098.56    232.68 o 
   3   1   0       11.52       10.59      0.38 o 
   4   1   0     2076.61     2197.55     26.59 o 
   5   1   0       23.40       20.65      1.41 o 
   6   1   0    16939.17    18532.83    434.18 o 
   7   1   0        8.73        8.46      1.18 o 
   8   1   0      378.65      409.00      6.24 o 
   9   1   0        1.14       -0.14      0.96 o 
  10   1   0      274.72      306.20      6.12 o 
  11   1   0        9.51        9.57      1.80 o 
  12   1   0      775.56      737.60     13.89 o 
  13   1   0        0.03       -0.10      0.65 o 
  14   1   0      888.74      823.44     11.68 o 
  15   1   0        2.34        2.99      1.21 o 
  16   1   0      222.71      230.81      8.52 o 
  17   1   0        1.99        2.24      1.36 o 
  18   1   0        1.42       -1.68      2.30 o 
  19   1   0        1.60        3.45      2.14 o 
  20   1   0        4.22        3.85      2.52 o 
   0   2   0      951.29      861.17     18.18 o 
   1   2   0       19.58       17.13      0.43 o 
   2   2   0      193.55      167.85      1.68 o 
   3   2   0       27.17       28.08      0.65 o 
   4   2   0    18799.04    19254.71    319.04 o 
   5   2   0       29.69       31.27      0.84 o 
   6   2   0     1090.22     1046.55     12.36 o 
   7   2   0        0.77        0.16      0.41 o 
   8   2   0     7218.12     8115.95    139.39 o 
   9   2   0        1.29       -0.59      0.79 o 
  10   2   0     2531.86     2498.72     42.07 o 
  11   2   0        2.82        1.93      0.63 o 
  12   2   0      147.35      139.66      9.85 o 
  13   2   0        7.21        5.54      0.92 o 
  14   2   0      690.50      655.55     10.67 o 
  15   2   0        4.45        3.19      0.79 o 
  16   2   0      309.72      304.55      6.62 o 
  17   2   0        3.42        2.80      1.45 o 
  18   2   0       24.51       30.70      2.10 o 
  19   2   0        0.43        0.11      0.69 o 
  20   2   0        0.01        1.17      1.87 o 
   1   3   0       24.49       24.88      0.88 o 
   2   3   0     5557.86     5152.12     68.93 o 
   3   3   0       32.41       33.70      1.06 o 
   4   3   0    11595.32    11797.06    426.91 o 
   5   3   0        3.76        5.43      0.91 o 
   6   3   0      309.39      238.12      2.90 o 
   7   3   0       46.92       45.42      1.45 o 
   8   3   0     3440.04     3594.46     47.29 o 
   9   3   0        0.08        1.18      0.83 o 
  10   3   0     1183.56     1150.06     13.70 o 
  11   3   0       10.72       11.56      1.33 o 
  12   3   0        3.24        5.77      1.12 o 
  13   3   0        0.28        0.50      0.85 o 
  14   3   0      747.55      736.53     10.98 o 
  15   3   0        0.31        0.69      0.77 o 
  16   3   0       78.49       65.97      3.27 o 
  17   3   0        0.80       -0.02      1.04 o 
  18   3   0        0.40       -0.65      1.28 o 
  19   3   0        0.04        0.12      0.84 o 
  20   3   0        4.92        2.42      3.51 o 
   0   4   0     6068.16     6546.85    121.22 o 
   1   4   0        4.42        7.25      1.08 o 
   2   4   0       44.54       25.29      1.20 o 
   3   4   0        4.36        3.19      0.64 o 
   4   4   0      710.28      653.78      7.50 o 
   5   4   0        0.00        0.48      0.55 o 
   6   4   0      353.92      291.24      7.26 o 
   7   4   0        3.26        2.77      0.61 o 
   8   4   0       39.44       55.07      1.84 o 
   9   4   0        2.30        3.11      1.26 o 
  10   4   0        1.11        0.28      0.91 o 
  11   4   0       16.37       16.67      1.50 o 
  12   4   0        1.23        0.78      0.91 o 
  13   4   0        0.55       -0.09      0.84 o 
  14   4   0        9.43       12.83      1.75 o 
  15   4   0       18.72       18.46      1.56 o 
  16   4   0        6.99        4.66      1.25 o 
  17   4   0        1.72        1.23      0.80 o 
  18   4   0        0.08       -0.75      1.25 o 
  19   4   0        4.56        1.44      1.39 o 
   1   5   0        1.03        3.20      1.13 o 
   2   5   0      440.50      357.43      6.06 o 
   3   5   0        6.42        5.79      0.92 o 
   4   5   0     1659.04     1608.65     18.45 o 
   5   5   0        1.68        3.43      1.35 o 
   6   5   0     1130.93     1079.26     11.53 o 
   7   5   0       14.62       14.45      1.31 o 
   8   5   0     1440.86     1338.97     14.83 o 
   9   5   0       11.21       12.29      1.32 o 
  10   5   0      380.85      403.16      6.99 o 
  11   5   0        5.25        4.90      1.52 o 
  12   5   0      339.81      345.04      5.63 o 
  13   5   0       16.75       13.99      1.87 o 
  14   5   0       40.86       35.54      2.79 o 
  15   5   0        0.11        1.14      1.38 o 
  16   5   0        1.10        0.32      1.06 o 
  17   5   0        9.36        6.78      1.27 o 
  18   5   0        8.66        5.12      1.66 o 
   0   6   0       86.77       77.09      2.94 o 
   1   6   0        0.07        0.78      0.89 o 
   2   6   0      176.02      186.83      3.28 o 
   3   6   0        0.25       -0.12      0.87 o 
   4   6   0        0.27        0.34      1.01 o 
   5   6   0        4.39        5.19      1.14 o 
   6   6   0      103.71       86.19      2.02 o 
   7   6   0        4.89        4.35      1.10 o 
   8   6   0        0.04        1.49      0.91 o 
   9   6   0        4.40        4.42      1.56 o 
  10   6   0       26.50       22.42      7.73 o 
  11   6   0        6.47        6.51      1.70 o 
  12   6   0       13.12       12.19      2.39 o 
  13   6   0        0.54       -0.36      1.08 o 
  14   6   0       29.04       17.09      2.71 o 
  15   6   0        0.01       -0.12      1.25 o 
  16   6   0        3.95        6.71      1.55 o 
  17   6   0        0.01        0.11      1.68 o 
   1   7   0        7.24        7.28      1.76 o 
   2   7   0     2679.20     2676.55     48.57 o 
   3   7   0       10.20       21.36      4.92 o 
   4   7   0        8.50        6.89      1.25 o 
   5   7   0       37.85       39.12      2.25 o 
   6   7   0      743.83      762.76     10.85 o 
   7   7   0        7.12        8.11      1.75 o 
   8   7   0      382.73      392.39      6.78 o 
   9   7   0       18.10       16.24      1.58 o 
  10   7   0      201.67      210.28      4.21 o 
  11   7   0        0.77        0.10      1.04 o 
  12   7   0      244.61      244.68      6.11 o 
  13   7   0        9.88        8.37      2.28 o 
  14   7   0       20.98       18.70      2.25 o 
  15   7   0        2.39        2.07      1.85 o 
   0   8   0     1213.07     1168.44     28.37 o 
   1   8   0       10.86        9.52      2.01 o 
   2   8   0        0.05       -1.22      1.45 o 
   3   8   0       18.71       25.43      3.10 o 
   4   8   0     1019.17     1007.15     16.70 o 
   5   8   0       39.49       61.10      8.88 o 
   6   8   0      185.67      180.06      8.40 o 
   7   8   0       68.65       73.14      4.10 o 
   8   8   0      147.02      151.12      7.90 o 
   9   8   0       42.99       43.20      2.98 o 
  10   8   0      451.54      436.31     29.64 o 
  11   8   0       39.96       48.05     10.17 o 
  12   8   0       49.16       47.41      6.08 o 
  13   8   0       17.19       19.13      5.78 o 
   1   9   0        0.00        0.26      1.18 o 
   2   9   0       96.06      106.44      4.32 o 
   3   9   0       20.64       27.48      3.56 o 
   4   9   0      348.37      329.66     21.57 o 
   5   9   0        1.96        2.30      1.71 o 
   6   9   0      255.21      261.25      5.69 o 
   7   9   0       16.55       13.62      1.97 o 
   8   9   0       68.72       58.24      2.73 o 
   9   9   0        0.01       -1.11      1.15 o 
  10   9   0       46.39       46.60      5.24 o 
   0  10   0      131.87      124.96      5.80 o 
   1  10   0        0.28        1.60      1.49 o 
   2  10   0       10.73       10.17      1.54 o 
   3  10   0        3.52        4.17      1.43 o 
   4  10   0       22.02       21.76      2.09 o 
   5  10   0        1.88        3.76      2.15 o 
 -21   1   1        0.69        1.77      2.32 o 
 -20   1   1        8.47       10.99      3.85 o 
 -19   1   1        5.56        4.15      1.45 o 
 -18   1   1       15.52       12.19      1.51 o 
 -17   1   1        0.03        0.24      0.58 o 
 -16   1   1      176.81      187.13      5.33 o 
 -15   1   1        0.31        0.30      0.65 o 
 -14   1   1      399.11      393.63      7.05 o 
 -13   1   1        2.67       -0.69      1.19 o 
 -12   1   1     1462.45     1483.53     21.66 o 
 -11   1   1      114.63       94.59      2.96 o 
 -10   1   1     1013.40      985.79     13.21 o 
  -9   1   1       85.88       94.53      2.94 o 
  -8   1   1     4960.59     5411.27     96.88 o 
  -7   1   1      987.62      844.59     11.89 o 
  -6   1   1      944.91      831.24      9.49 o 
  -5   1   1     1863.74     1851.43     31.77 o 
  -4   1   1     3561.32     3595.80     47.66 o 
  -3   1   1      599.49      515.36      4.42 o 
  -2   1   1     1182.34     1133.17     30.58 o 
   1   1   1     2741.57     2611.69     30.82 o 
   2   1   1       37.20       23.84      0.42 o 
   3   1   1       82.42       72.28      1.66 o 
   4   1   1     8166.80     8323.70    109.58 o 
   5   1   1     3296.24     3357.39     36.12 o 
   6   1   1      768.77      745.11     12.04 o 
   7   1   1       90.39       72.67      2.10 o 
   8   1   1     6331.56     6924.29    141.15 o 
   9   1   1      558.85      528.00      8.42 o 
  10   1   1       82.29       82.88      2.33 o 
  11   1   1       22.75       27.69      1.69 o 
  12   1   1     1564.77     1575.07     23.46 o 
  13   1   1       47.57       42.97      2.10 o 
  14   1   1        0.04        1.31      1.64 o 
  15   1   1        3.76        5.06      0.70 o 
  16   1   1      154.31      148.68      5.55 o 
  17   1   1        0.60        2.01      2.10 o 
  18   1   1       14.41       18.39      3.40 o 
  19   1   1        1.84        1.91      2.94 o 
  20   1   1        1.59        2.59      2.56 o 
 -21   2   1        7.53        5.15      3.04 o 
 -20   2   1        4.28        3.64      1.29 o 
 -19   2   1        0.10       -0.86      1.04 o 
 -18   2   1        1.22        4.02      1.62 o 
 -17   2   1       15.32       13.90      1.61 o 
 -16   2   1      319.47      321.68      7.75 o 
 -15   2   1       19.83       20.47      2.92 o 
 -14   2   1        1.56        4.98      2.12 o 
 -13   2   1        5.95        5.10      1.68 o 
 -12   2   1      301.42      287.27      6.80 o 
 -11   2   1       27.79       27.65      2.63 o 
 -10   2   1       18.54       22.81      4.99 o 
  -9   2   1       44.13       46.63      6.14 o 
  -8   2   1      482.15      467.62      6.22 o 
  -7   2   1      112.50      127.70      1.82 o 
  -6   2   1        6.28        5.73      0.63 o 
  -5   2   1      484.47      474.48      4.77 o 
  -4   2   1     1710.30     1665.91     22.80 o 
  -3   2   1      449.94      383.47      3.37 o 
  -2   2   1        5.36        3.93      0.41 o 
  -1   2   1       95.53       85.87      2.03 o 
   0   2   1       43.29       36.62      0.71 o 
   1   2   1       42.35       30.16      0.74 o 
   2   2   1      429.81      354.91      3.39 o 
   3   2   1      742.77      685.69      6.08 o 
   4   2   1     1037.45      933.70      9.63 o 
   5   2   1        5.45        6.36      0.52 o 
   6   2   1      142.33      118.27      1.57 o 
   7   2   1      175.94      182.76      2.41 o 
   8   2   1      211.48      237.01      3.63 o 
   9   2   1       23.78       18.70      1.01 o 
  10   2   1       61.31       56.87      1.48 o 
  11   2   1        4.07        6.28      0.78 o 
  12   2   1      261.13      271.50      4.01 o 
  13   2   1       14.40       19.08      3.71 o 
  14   2   1       66.33       53.25      2.78 o 
  15   2   1        0.93        0.83      1.29 o 
  16   2   1      160.94      191.13      6.76 o 
  17   2   1        3.52        4.40      2.60 o 
  18   2   1        1.23        4.04      2.82 o 
  19   2   1        1.97        1.71      2.39 o 
  20   2   1        3.70        5.02      4.21 o 
 -20   3   1        7.61        6.23      1.67 o 
 -19   3   1        4.18        1.35      1.04 o 
 -18   3   1       42.84       36.31      3.42 o 
 -17   3   1       24.05       20.04      1.54 o 
 -16   3   1       25.59       23.33      1.73 o 
 -15   3   1      102.68       76.65      2.38 o 
 -14   3   1      285.19      286.60      5.82 o 
 -13   3   1       76.96       84.96      2.91 o 
 -12   3   1       44.64       47.45      1.65 o 
 -11   3   1      873.85      879.09     12.21 o 
 -10   3   1      173.19      180.15      4.92 o 
  -9   3   1      107.45      119.84      2.59 o 
  -8   3   1       20.39       21.91      1.88 o 
  -7   3   1     1272.85     1182.44     19.18 o 
  -6   3   1     3443.13     3715.29     40.06 o 
  -5   3   1      526.95      556.34      5.01 o 
  -4   3   1        9.87       11.94      1.11 o 
  -3   3   1        7.91        3.52      0.51 o 
  -2   3   1      199.87      193.68      1.97 o 
  -1   3   1     1709.53     1814.67     30.08 o 
   0   3   1      126.58      106.33      1.23 o 
   1   3   1      959.41      929.24      8.66 o 
   2   3   1       13.63        9.46      0.65 o 
   3   3   1       87.83      109.64      1.44 o 
   4   3   1     1632.20     1495.67     23.80 o 
   5   3   1     1047.51     1025.79     11.43 o 
   6   3   1      551.31      580.97      6.92 o 
   7   3   1      168.18      145.72      2.32 o 
   8   3   1      374.75      322.02      4.19 o 
   9   3   1      799.35      843.52     10.32 o 
  10   3   1       29.82       35.41      1.57 o 
  11   3   1      103.94       99.32      2.59 o 
  12   3   1       63.68       72.97      2.19 o 
  13   3   1      235.14      221.89      5.59 o 
  14   3   1       43.02       38.86      2.25 o 
  15   3   1       12.65        7.50      2.57 o 
  16   3   1      118.65      117.96      6.58 o 
  17   3   1       12.08       15.49      3.32 o 
  18   3   1        1.38        0.49      2.50 o 
  19   3   1        1.50        1.27      2.87 o 
 -19   4   1        1.50        0.30      1.48 o 
 -18   4   1       81.98       85.93      5.40 o 
 -17   4   1      127.24      141.03      3.75 o 
 -16   4   1       12.71       14.64      1.39 o 
 -15   4   1       24.17       25.70      2.00 o 
 -14   4   1      158.86      184.51      4.75 o 
 -13   4   1      178.79      193.95      4.82 o 
 -12   4   1       34.18       27.74      1.99 o 
 -11   4   1      470.14      494.40      7.52 o 
 -10   4   1       59.98       69.91      2.36 o 
  -9   4   1       64.06       65.43      3.08 o 
  -8   4   1      296.35      315.33      3.73 o 
  -7   4   1      476.05      533.12      5.92 o 
  -6   4   1       54.07       63.20      1.55 o 
  -5   4   1      142.40      123.77      1.83 o 
  -4   4   1      246.61      232.01      2.38 o 
  -3   4   1      169.93      144.15      2.05 o 
  -2   4   1       40.18       39.72      1.10 o 
  -1   4   1       30.54       29.96      1.11 o 
   0   4   1     2245.88     2084.81     52.53 o 
   1   4   1      509.28      453.96      4.61 o 
   2   4   1        7.98        5.47      0.89 o 
   3   4   1      307.02      285.41      3.64 o 
   4   4   1      148.41      144.25      2.22 o 
   5   4   1        2.62        9.77      1.99 o 
   6   4   1      275.47      307.02      4.17 o 
   7   4   1      730.48      761.26      9.19 o 
   8   4   1      411.25      426.64      5.62 o 
   9   4   1      121.67      122.55      2.40 o 
  10   4   1       38.70       34.00      1.68 o 
  11   4   1      424.63      455.16      6.73 o 
  12   4   1      206.54      225.85      4.03 o 
  13   4   1        0.11        0.41      0.94 o 
  14   4   1        6.60        8.07      1.34 o 
  15   4   1      122.23      133.16      5.77 o 
  16   4   1      111.85      113.89     14.42 o 
  17   4   1       21.61       19.24      4.86 o 
  18   4   1        0.01        0.12      1.94 o 
 -18   5   1       37.93       37.50      3.60 o 
 -17   5   1        2.81        1.52      1.14 o 
 -16   5   1       24.80       22.06      1.77 o 
 -15   5   1       91.91       97.20      3.39 o 
 -14   5   1        6.72        6.74      1.91 o 
 -13   5   1        3.18        2.70      1.21 o 
 -12   5   1        1.63        3.59      1.23 o 
 -11   5   1      138.26      177.79     16.44 o 
 -10   5   1        0.36        1.28      1.19 o 
  -9   5   1       58.41       68.77      4.77 o 
  -8   5   1        0.56        0.97      0.89 o 
  -7   5   1        8.03        6.92      1.18 o 
  -6   5   1       20.39       24.86      1.31 o 
  -5   5   1       58.00       44.88      1.49 o 
  -4   5   1      312.99      346.82      3.76 o 
  -3   5   1      101.66      100.22      1.93 o 
  -2   5   1      127.47      123.48      2.95 o 
  -1   5   1        6.66        3.38      0.83 o 
   0   5   1      189.88      190.59      3.42 o 
   1   5   1       75.83       76.32      2.48 o 
   2   5   1      354.11      368.63      7.10 o 
   3   5   1        8.03       14.34      1.58 o 
   4   5   1       18.10       19.60      1.37 o 
   5   5   1      111.61      102.77      3.27 o 
   6   5   1      223.77      231.69      4.51 o 
   7   5   1        0.37       -1.18      1.73 o 
   8   5   1       14.81       17.06      1.78 o 
   9   5   1        6.44       31.45     10.10 o 
  10   5   1       25.92       23.15      2.71 o 
  11   5   1       18.26       19.78      1.78 o 
  12   5   1        8.79        5.83      1.73 o 
  13   5   1       18.00       18.03      1.57 o 
  14   5   1       11.95        9.28      1.61 o 
  15   5   1        8.73        6.00      1.43 o 
  16   5   1        4.73        2.54      1.10 o 
  17   5   1        0.39        0.87      2.97 o 
 -17   6   1        0.50        1.33      1.33 o 
 -16   6   1        0.22        0.58      1.18 o 
 -15   6   1        0.01       -0.42      1.28 o 
 -14   6   1       58.92       67.22      2.79 o 
 -13   6   1       72.82       69.70      3.13 o 
 -12   6   1       29.84       28.81      3.15 o 
 -11   6   1       18.06       15.69      2.34 o 
 -10   6   1      251.17      276.62      5.59 o 
  -9   6   1      157.86      149.44      3.43 o 
  -8   6   1       19.07       26.09      1.65 o 
  -7   6   1      132.06      128.77      6.02 o 
  -6   6   1        3.59        4.19      1.00 o 
  -5   6   1       61.33       65.31      2.07 o 
  -4   6   1     1082.36     1100.55     12.62 o 
  -3   6   1      154.74      149.76      2.74 o 
  -2   6   1      491.10      470.23     20.60 o 
  -1   6   1       58.37       63.05      3.06 o 
   0   6   1     2044.39     2084.22     26.89 o 
   1   6   1      303.29      332.43     14.80 o 
   2   6   1      426.46      407.38     29.39 o 
   3   6   1       46.34       47.99      4.75 o 
   4   6   1      464.30      481.57      6.92 o 
   5   6   1      218.27      233.02      4.01 o 
   6   6   1      101.39      102.76      2.15 o 
   7   6   1        2.05        3.87      1.13 o 
   8   6   1       29.38       33.73      2.18 o 
   9   6   1       67.52       73.85      7.39 o 
  10   6   1       75.96       74.55      3.12 o 
  11   6   1       34.04       35.81      2.73 o 
  12   6   1       74.06       80.74      3.25 o 
  13   6   1        5.48        4.61      1.58 o 
  14   6   1       34.09       36.99      3.48 o 
  15   6   1        0.04        0.60      1.43 o 
  16   6   1        0.09        0.64      1.24 o 
 -16   7   1       28.33       31.65      2.47 o 
 -15   7   1       33.74       34.07      3.42 o 
 -14   7   1        2.05        1.94      1.39 o 
 -13   7   1       21.51       34.30      7.34 o 
 -12   7   1       40.27       44.40      3.99 o 
 -11   7   1       97.88      118.56     13.21 o 
 -10   7   1       91.39      102.02      3.64 o 
  -9   7   1        6.32        6.60      1.36 o 
  -8   7   1       65.92       68.75      4.45 o 
  -7   7   1      326.71      338.79      5.60 o 
  -6   7   1        2.96        3.44      1.17 o 
  -5   7   1       36.76       37.36      1.98 o 
  -4   7   1      261.38      249.15      5.26 o 
  -3   7   1      149.89      145.61      4.23 o 
  -2   7   1      181.72      162.57     11.14 o 
  -1   7   1       41.20       39.39      2.83 o 
   0   7   1      299.06      280.62     11.99 o 
   1   7   1       90.88       83.80      3.46 o 
   2   7   1      152.42      151.49      5.70 o 
   3   7   1       11.64       12.63      1.96 o 
   4   7   1        3.98        5.36      1.50 o 
   5   7   1      333.91      352.35      9.58 o 
   6   7   1       10.08        4.12      1.83 o 
   7   7   1       35.90       38.68      3.13 o 
   8   7   1       34.33       44.59      4.81 o 
   9   7   1       39.81       82.25     17.75 o 
  10   7   1        0.40        0.02      1.06 o 
  11   7   1      107.88      110.32      3.25 o 
  12   7   1        7.19        7.55      3.06 o 
  13   7   1        4.81        0.55      1.75 o 
  14   7   1       13.79       16.86      2.08 o 
  15   7   1       50.66       43.87      3.84 o 
 -13   8   1        3.17        2.34      1.89 o 
 -12   8   1       28.65       28.99      3.31 o 
 -11   8   1      308.99      343.00     14.18 o 
 -10   8   1       39.75       45.55      4.01 o 
  -9   8   1       53.66       66.68      6.38 o 
  -8   8   1       59.84       67.53      3.12 o 
  -7   8   1      165.24      180.13     14.35 o 
  -6   8   1       86.28       79.58      3.03 o 
  -5   8   1       26.01       28.07      2.31 o 
  -4   8   1       73.51       88.26      3.79 o 
  -3   8   1        0.49        3.68      1.88 o 
  -2   8   1      385.07      380.44      7.92 o 
  -1   8   1       17.97       14.33      2.65 o 
   0   8   1      348.64      346.38     13.71 o 
   1   8   1        0.53        2.49      1.99 o 
   2   8   1      428.18      432.33     10.35 o 
   3   8   1       73.85       71.74      4.72 o 
   4   8   1      632.42      638.23     23.05 o 
   5   8   1       45.39       55.04      6.61 o 
   6   8   1      378.48      382.08      8.04 o 
   7   8   1       83.28      106.22     18.31 o 
   8   8   1      240.97      242.13     11.51 o 
   9   8   1       50.95       50.30      4.35 o 
  10   8   1      149.89      141.71      4.29 o 
  11   8   1       47.40       50.28      4.00 o 
  12   8   1       19.98       16.63      2.68 o 
 -11   9   1        0.29       -0.79      1.99 o 
 -10   9   1        1.23       -1.46      2.74 o 
  -9   9   1        7.76        7.50      2.73 o 
  -8   9   1      148.39      144.56      5.00 o 
  -7   9   1        1.20       -0.28      1.05 o 
  -6   9   1        1.49        1.95      1.21 o 
  -5   9   1        5.47        4.84      1.46 o 
  -4   9   1      209.46      209.67      4.36 o 
  -3   9   1        2.03        1.80      1.29 o 
  -2   9   1        0.31        0.08      1.16 o 
  -1   9   1        6.10        9.20      1.85 o 
   0   9   1        7.90        7.68      1.37 o 
   1   9   1       11.93       14.01      2.19 o 
   2   9   1       33.29       36.09      2.38 o 
   3   9   1       11.77        9.21      2.90 o 
   4   9   1      129.88      131.69      3.72 o 
   5   9   1       19.07       20.61      1.93 o 
   6   9   1       10.48        8.12      2.21 o 
   7   9   1        2.68        2.93      1.83 o 
   8   9   1       15.49       18.34      2.27 o 
   9   9   1        0.28        0.45      1.24 o 
  10   9   1        0.13        0.09      1.17 o 
  -6  10   1       23.15       21.85      4.97 o 
  -5  10   1        0.68        0.25      1.59 o 
  -4  10   1       11.77        9.04      3.75 o 
  -3  10   1        4.44        3.40      1.99 o 
  -2  10   1        0.03        0.12      1.25 o 
  -1  10   1        0.53       -0.40      1.20 o 
   0  10   1        0.62        0.42      0.82 o 
   1  10   1        0.01        0.85      1.02 o 
   2  10   1      100.81       96.29      4.04 o 
   3  10   1        0.30        0.43      1.12 o 
   4  10   1        7.41        2.96      2.13 o 
   5  10   1        5.71        1.61      2.68 o 
 -21   0   2        9.08        4.97      5.99 o 
 -20   0   2        4.42        4.76      1.07 o 
 -19   0   2       70.14       60.66      4.84 o 
 -18   0   2      201.14      178.99     11.27 o 
 -17   0   2      624.74      628.27     28.17 o 
 -16   0   2      307.34      322.95     16.94 o 
 -15   0   2      372.49      379.56     14.46 o 
 -14   0   2       34.53       29.62      2.83 o 
 -13   0   2     2299.59     2240.04     76.68 o 
 -12   0   2     2795.21     2724.07     83.07 o 
 -11   0   2      933.19      960.69     27.26 o 
 -10   0   2     7456.17     8462.19    298.32 o 
  -9   0   2     4273.75     4579.85    139.74 o 
  -8   0   2     4512.56     4854.37    146.39 o 
  -7   0   2     1811.64     1921.57     51.90 o 
  -6   0   2    26365.69    27036.45    858.32 o 
  -5   0   2     3097.48     3460.10     66.00 o 
  -4   0   2       53.37       85.01     20.70 o 
  -3   0   2      931.97      975.08     16.24 o 
   1   0   2     1749.40     1851.25     29.02 o 
   2   0   2     1192.89     1203.95     22.53 o 
   3   0   2     3604.09     3966.84     61.60 o 
   4   0   2    19607.63    19737.79    805.37 o 
   5   0   2     3712.64     3970.50    114.96 o 
   6   0   2     7995.20     8830.41    305.69 o 
   7   0   2     4802.47     5374.66    172.28 o 
   8   0   2     6978.31     8222.56    293.04 o 
   9   0   2     2185.85     2154.49     68.14 o 
  10   0   2     4961.06     4870.35    167.52 o 
  11   0   2     2273.21     2264.23     76.03 o 
  12   0   2        6.19        6.06      3.59 o 
  13   0   2      731.06      745.18     17.83 o 
  14   0   2      799.93      809.24     20.30 o 
  15   0   2      518.41      548.42     17.41 o 
  16   0   2      206.66      206.23     10.55 o 
  17   0   2       83.21       85.10      7.68 o 
  18   0   2        8.20        7.11      4.35 o 
  19   0   2        9.98        5.95      3.82 o 
  20   0   2        1.88        7.71      5.22 o 
 -21   1   2       16.65       19.41      4.47 o 
 -20   1   2        3.62        2.95      1.22 o 
 -19   1   2        5.04        2.92      0.92 o 
 -18   1   2       28.23       28.36      1.51 o 
 -17   1   2       52.02       48.85      2.41 o 
 -16   1   2       91.15      112.82      3.97 o 
 -15   1   2       15.78       12.16      2.22 o 
 -14   1   2        6.82        3.62      1.68 o 
 -13   1   2      272.44      274.56      5.31 o 
 -12   1   2       76.65       87.45      2.98 o 
 -11   1   2      110.50      117.37      2.86 o 
 -10   1   2      426.53      438.10      7.19 o 
  -9   1   2     1192.47     1222.41     19.11 o 
  -8   1   2      106.05      106.60      2.64 o 
  -7   1   2      269.52      257.99      3.62 o 
  -6   1   2     1988.67     1861.14     39.35 o 
  -5   1   2     2675.71     2883.81     37.53 o 
  -4   1   2    12900.13    13009.56    236.40 o 
  -3   1   2      127.82      112.21      1.20 o 
  -2   1   2     7129.88     7214.00     97.95 o 
  -1   1   2     1305.35     1277.51     53.85 o 
   0   1   2     6213.06     5825.94    347.16 o 
   1   1   2       32.55       28.35      0.62 o 
   2   1   2    11832.45    11742.52    371.70 o 
   3   1   2     2663.28     2869.96     32.49 o 
   4   1   2     4621.65     4715.14     66.88 o 
   5   1   2      622.25      598.75      5.48 o 
   6   1   2      401.77      389.80      4.12 o 
   7   1   2     1158.65     1187.08     28.68 o 
   8   1   2     1254.19     1284.28     27.37 o 
   9   1   2      102.47      101.91      2.53 o 
  10   1   2      374.57      410.49      5.81 o 
  11   1   2      166.73      162.64      5.33 o 
  12   1   2       11.67       14.13      3.21 o 
  13   1   2       18.74       17.38      2.92 o 
  14   1   2       23.46       28.21      3.45 o 
  15   1   2       35.00       37.60      4.56 o 
  16   1   2        8.52       10.10      3.48 o 
  17   1   2        7.87        6.37      2.97 o 
  18   1   2        8.71        8.11      2.90 o 
  19   1   2       21.69       26.62      4.16 o 
 -21   2   2        1.75        0.76      2.15 o 
 -20   2   2       11.53        7.97      1.78 o 
 -19   2   2       20.49       14.68      2.07 o 
 -18   2   2       69.64       66.48      3.54 o 
 -17   2   2       15.60       16.87      2.36 o 
 -16   2   2       19.24       16.68      1.89 o 
 -15   2   2       24.31       23.62      2.37 o 
 -14   2   2      288.86      303.52      5.12 o 
 -13   2   2      640.76      608.79      9.45 o 
 -12   2   2       11.22       21.02      2.52 o 
 -11   2   2        3.16        8.80      1.88 o 
 -10   2   2      138.43      148.91      3.26 o 
  -9   2   2     2484.22     2394.66     42.44 o 
  -8   2   2      293.85      253.70      3.92 o 
  -7   2   2      939.17      839.91     10.13 o 
  -6   2   2      566.35      510.07      5.92 o 
  -5   2   2      373.89      392.18      4.25 o 
  -4   2   2     1721.88     1573.55     47.56 o 
  -3   2   2    17789.43    17979.90    289.39 o 
  -2   2   2      274.11      263.58      4.57 o 
  -1   2   2       15.33       14.52      0.56 o 
   0   2   2      112.85      106.99      2.26 o 
   1   2   2    18269.99    15186.34   1493.19 o 
   2   2   2     3819.76     3284.78    229.31 o 
   3   2   2      516.44      521.55      4.49 o 
   4   2   2      598.60      500.43      9.76 o 
   5   2   2      660.71      604.55      5.94 o 
   6   2   2      878.15      762.36      7.38 o 
   7   2   2     1940.69     1957.03     30.21 o 
   8   2   2       88.54       99.02      1.64 o 
   9   2   2       29.42       27.47      1.04 o 
  10   2   2       70.73       81.72      2.87 o 
  11   2   2      358.66      337.71      5.78 o 
  12   2   2      458.66      455.76     13.88 o 
  13   2   2       16.73       17.42      3.88 o 
  14   2   2       87.52       89.00      6.27 o 
  15   2   2        3.02        2.80      3.21 o 
  16   2   2      145.88      145.62      9.71 o 
  17   2   2       11.03       10.13      3.14 o 
  18   2   2       41.93       35.81      5.01 o 
  19   2   2        0.19       -0.24      1.80 o 
 -21   3   2       31.77       33.08      3.11 o 
 -20   3   2       16.63       16.20      2.91 o 
 -19   3   2        6.58        5.57      1.09 o 
 -18   3   2        9.34        6.51      1.13 o 
 -17   3   2      155.33      158.02      3.67 o 
 -16   3   2       39.15       44.97      1.68 o 
 -15   3   2       20.01       26.72      2.55 o 
 -14   3   2      101.04       91.01      3.93 o 
 -13   3   2       85.55       82.98      2.61 o 
 -12   3   2      485.36      502.45      8.35 o 
 -11   3   2       22.16       22.36      1.95 o 
 -10   3   2      132.93      145.21      4.00 o 
  -9   3   2      127.10      106.17      2.76 o 
  -8   3   2      557.01      586.25      7.15 o 
  -7   3   2      452.35      385.16      5.31 o 
  -6   3   2      100.42      100.55      2.23 o 
  -5   3   2      315.44      258.67      2.68 o 
  -4   3   2      176.44      171.76      1.81 o 
  -3   3   2      563.66      541.96      5.99 o 
  -2   3   2        4.84        4.47      0.46 o 
  -1   3   2       46.12       54.45      1.01 o 
   0   3   2        2.05        2.23      0.44 o 
   1   3   2     1398.40     1311.59     17.75 o 
   2   3   2      320.98      296.14      3.47 o 
   3   3   2      173.29      157.66      2.27 o 
   4   3   2       21.59       25.24      1.25 o 
   5   3   2      632.02      567.86      5.92 o 
   6   3   2      422.05      455.71      5.20 o 
   7   3   2      102.27       97.23      2.20 o 
   8   3   2        5.99       11.38      0.97 o 
   9   3   2       37.39       38.51      1.36 o 
  10   3   2      469.10      484.15      6.28 o 
  11   3   2      110.10      102.41      2.04 o 
  12   3   2       43.02       32.29      1.48 o 
  13   3   2       12.39       15.90      3.05 o 
  14   3   2       41.10       41.84      4.52 o 
  15   3   2      195.69      217.68      8.52 o 
  16   3   2       12.67        9.76      4.28 o 
  17   3   2        0.02        0.29      2.37 o 
  18   3   2       18.47       21.89      3.24 o 
  19   3   2       32.31       36.98      4.86 o 
 -20   4   2        0.78       -1.83      1.51 o 
 -19   4   2        0.26       -0.29      0.87 o 
 -18   4   2        7.00        6.76      1.57 o 
 -17   4   2       68.82       50.11      2.43 o 
 -16   4   2       65.63       64.50      2.53 o 
 -15   4   2        4.98        1.77      1.03 o 
 -14   4   2       48.07       40.89      2.22 o 
 -13   4   2      159.78      132.58      3.47 o 
 -12   4   2        2.71        1.90      1.24 o 
 -11   4   2       70.10       73.85     10.10 o 
 -10   4   2      545.20      573.40      7.16 o 
  -9   4   2      312.37      269.76      4.15 o 
  -8   4   2       65.38       51.75      1.81 o 
  -7   4   2     1147.61     1090.16     10.68 o 
  -6   4   2      880.78     1046.95     10.50 o 
  -5   4   2      726.34      705.24      7.09 o 
  -4   4   2     1028.07     1108.21     11.20 o 
  -3   4   2     3128.67     3201.02     33.93 o 
  -2   4   2      928.91     1087.34     10.30 o 
  -1   4   2       43.43       45.72      1.17 o 
   0   4   2     1430.06     1507.06     15.92 o 
   1   4   2     2890.08     3023.01     37.36 o 
   2   4   2      181.62      209.26      3.07 o 
   3   4   2       85.80       78.86      1.71 o 
   4   4   2      388.07      453.09      5.84 o 
   5   4   2      821.83      771.22      9.68 o 
   6   4   2      342.80      304.55      4.05 o 
   7   4   2        7.14        2.22      0.97 o 
   8   4   2      219.40      226.51      4.37 o 
   9   4   2        1.38        1.41      0.98 o 
  10   4   2        5.24        2.28      0.88 o 
  11   4   2       74.64       58.77      2.16 o 
  12   4   2       34.99       27.43      2.51 o 
  13   4   2       93.00       76.00      3.85 o 
  14   4   2      108.89      108.84     10.16 o 
  15   4   2       54.28       47.95      4.11 o 
  16   4   2        7.59        6.40      2.77 o 
  17   4   2       16.54       14.76      3.57 o 
  18   4   2        5.75        5.62      3.42 o 
 -19   5   2        6.92       11.04      2.22 o 
 -18   5   2       16.80       16.07      2.03 o 
 -17   5   2       47.63       52.71      2.58 o 
 -16   5   2       46.79       54.41      2.63 o 
 -15   5   2       90.71       96.96      3.15 o 
 -14   5   2        0.00       -0.15      1.43 o 
 -13   5   2        5.46        5.41      1.89 o 
 -12   5   2       15.16       26.89      1.82 o 
 -11   5   2      725.37      718.95      9.92 o 
 -10   5   2      158.04      166.93      3.69 o 
  -9   5   2       49.58       52.37      2.08 o 
  -8   5   2       32.47       31.31      1.70 o 
  -7   5   2      703.44      701.37      7.22 o 
  -6   5   2      170.24      177.63      2.70 o 
  -5   5   2      655.27      596.77      6.22 o 
  -4   5   2      350.66      359.95      4.06 o 
  -3   5   2        0.78        2.27      0.92 o 
  -2   5   2     1990.64     1918.53     26.25 o 
  -1   5   2     1864.60     1731.57     36.95 o 
   0   5   2     2415.82     2357.54     47.73 o 
   1   5   2      111.23      116.44      3.84 o 
   2   5   2      298.51      299.92      3.92 o 
   3   5   2      586.88      490.09     19.17 o 
   4   5   2      402.31      376.49      6.76 o 
   5   5   2      965.44      979.18     17.06 o 
   6   5   2       73.46       74.99      2.52 o 
   7   5   2        4.71        3.01      1.16 o 
   8   5   2       38.18       46.50      2.23 o 
   9   5   2      620.29      637.78      7.91 o 
  10   5   2        8.47        7.11      2.04 o 
  11   5   2       25.71       28.82      1.98 o 
  12   5   2       10.83       13.66      1.78 o 
  13   5   2       69.09       71.31      2.57 o 
  14   5   2        5.10        5.93      1.53 o 
  15   5   2       33.69       29.95      6.88 o 
  16   5   2       25.29       30.18      4.52 o 
  17   5   2       20.00       25.48      4.63 o 
 -18   6   2        0.41        0.98      1.20 o 
 -17   6   2        1.00        4.39      1.16 o 
 -16   6   2        7.29        6.45      2.00 o 
 -15   6   2        2.40        1.57      1.29 o 
 -14   6   2       49.87       50.84      2.72 o 
 -13   6   2       34.37       23.89      3.10 o 
 -12   6   2      175.43      194.26      4.35 o 
 -11   6   2       26.88       32.50      3.53 o 
 -10   6   2       71.19       68.91      3.04 o 
  -9   6   2       63.79       53.26      2.55 o 
  -8   6   2      161.26      166.64      2.89 o 
  -7   6   2       78.45       77.54      1.81 o 
  -6   6   2       18.15       18.94      3.40 o 
  -5   6   2       12.31       12.43      1.03 o 
  -4   6   2      122.18      135.75      3.44 o 
  -3   6   2        7.84        3.52      0.90 o 
  -2   6   2       10.98       15.66      1.40 o 
  -1   6   2        3.31        5.05      1.02 o 
   0   6   2        1.76       -0.75      0.90 o 
   1   6   2        6.49       12.20      5.55 o 
   2   6   2      341.46      350.72      6.21 o 
   3   6   2        0.03       -0.34      0.82 o 
   4   6   2       17.89       18.23      1.93 o 
   5   6   2       72.08       80.38      2.65 o 
   6   6   2       77.26       79.35      3.49 o 
   7   6   2       68.25       59.80      2.59 o 
   8   6   2      157.46      139.54      4.86 o 
   9   6   2       21.65       30.12      4.83 o 
  10   6   2      176.99      214.65      9.00 o 
  11   6   2       11.75       12.32      3.96 o 
  12   6   2       83.77      104.96     11.12 o 
  13   6   2        0.91        3.48      1.93 o 
  14   6   2        7.33        8.00      1.80 o 
  15   6   2        1.33        4.25      1.72 o 
  16   6   2        0.09        2.99      2.98 o 
 -16   7   2        4.32        5.22      1.96 o 
 -15   7   2        0.57        1.09      1.41 o 
 -14   7   2      106.64      104.15      4.00 o 
 -13   7   2        2.26        2.59      1.46 o 
 -12   7   2      226.15      242.51      5.68 o 
 -11   7   2       30.62       34.15      4.24 o 
 -10   7   2      415.71      427.60      8.65 o 
  -9   7   2      211.59      204.93      5.25 o 
  -8   7   2      193.86      204.33      9.15 o 
  -7   7   2      452.58      458.66      8.71 o 
  -6   7   2       34.37      141.64     12.66 o 
  -5   7   2      421.33      399.19      6.19 o 
  -4   7   2        9.55        9.42      1.56 o 
  -3   7   2      488.11      461.93      6.60 o 
  -2   7   2        1.25        3.03      1.37 o 
  -1   7   2      165.86      151.98     10.95 o 
   0   7   2      193.34      196.65      4.67 o 
   1   7   2       13.17       11.83      2.03 o 
   2   7   2       35.58       36.08      4.03 o 
   3   7   2       41.64       36.42      4.56 o 
   4   7   2       11.25       24.61      3.10 o 
   5   7   2      221.75      231.69      8.56 o 
   6   7   2      148.53      146.33      4.26 o 
   7   7   2        0.34        2.31      3.48 o 
   8   7   2      349.52      329.43     22.78 o 
   9   7   2       90.78       86.17      6.86 o 
  10   7   2      293.42      297.60     15.05 o 
  11   7   2       35.23       35.39      2.77 o 
  12   7   2      117.37      117.89      5.23 o 
  13   7   2       16.39       16.73      2.52 o 
  14   7   2        7.90        4.72      1.98 o 
 -14   8   2        2.64        4.44      3.65 o 
 -13   8   2       16.98       22.63      2.62 o 
 -12   8   2        8.74       20.47      8.77 o 
 -11   8   2       33.56       34.18      3.93 o 
 -10   8   2        4.13        4.39      1.61 o 
  -9   8   2       18.86       19.91      2.18 o 
  -8   8   2      186.32      180.33      9.48 o 
  -7   8   2       66.10       61.23      3.64 o 
  -6   8   2      541.16      549.22     22.44 o 
  -5   8   2        0.64        1.66      1.53 o 
  -4   8   2      248.20      248.82      5.03 o 
  -3   8   2       95.00       91.17      3.42 o 
  -2   8   2      490.16      462.82      7.55 o 
  -1   8   2        2.82        1.81      1.43 o 
   0   8   2      147.88      140.98      4.31 o 
   1   8   2      174.30      171.94      5.87 o 
   2   8   2       31.10       36.79      3.87 o 
   3   8   2       18.55       32.23      6.03 o 
   4   8   2      297.19      291.16      6.95 o 
   5   8   2      170.62      164.84      4.33 o 
   6   8   2       65.56       66.59      3.84 o 
   7   8   2      110.40      124.76      4.68 o 
   8   8   2       18.46       16.83      2.41 o 
   9   8   2       28.26       26.72      2.35 o 
  10   8   2        0.45       -0.31      1.60 o 
  11   8   2       69.11       84.66      3.54 o 
  12   8   2       53.91       45.83      4.05 o 
 -11   9   2       46.34       45.28      4.24 o 
 -10   9   2       11.60       10.45      2.33 o 
  -9   9   2       33.71       63.87     14.39 o 
  -8   9   2       36.31       31.42      3.03 o 
  -7   9   2       60.62       51.70      3.04 o 
  -6   9   2      109.50      108.91      3.20 o 
  -5   9   2       76.95       81.01     13.97 o 
  -4   9   2        0.28        0.77      1.08 o 
  -3   9   2       11.95       10.02      1.60 o 
  -2   9   2       90.27       87.64      3.40 o 
  -1   9   2       88.53       90.81      2.75 o 
   0   9   2       31.02       28.76      2.49 o 
   1   9   2        0.02        0.53      1.11 o 
   2   9   2       13.02       14.04      2.12 o 
   3   9   2       33.21       38.55      2.62 o 
   4   9   2       39.22       37.19      3.78 o 
   5   9   2       14.11       20.39      3.81 o 
   6   9   2        6.94        7.13      2.25 o 
   7   9   2       12.10       11.93      2.24 o 
   8   9   2       12.58       13.08      2.45 o 
   9   9   2        7.41        6.10      1.72 o 
  -6  10   2        4.90        6.70      3.14 o 
  -5  10   2        0.54       -1.12      2.13 o 
  -4  10   2       22.03       22.93      4.67 o 
  -3  10   2        0.02        0.91      3.46 o 
  -2  10   2        0.00        1.70      3.52 o 
  -1  10   2        9.80       18.11      7.70 o 
   0  10   2        2.04        1.87      1.96 o 
   1  10   2       11.67       10.31      2.02 o 
   2  10   2       22.34       27.44      4.15 o 
   3  10   2       13.14       14.69      2.64 o 
   4  10   2        0.17        1.22      1.64 o 
 -22   1   3        6.14        1.45      2.27 o 
 -21   1   3       22.32       23.31      2.73 o 
 -20   1   3        0.36        1.23      0.91 o 
 -19   1   3        2.83        5.43      1.28 o 
 -18   1   3        1.85        0.47      0.87 o 
 -17   1   3       52.24       63.86      3.39 o 
 -16   1   3        1.43        3.15      1.51 o 
 -15   1   3        1.23       -1.31      1.56 o 
 -14   1   3      171.83      141.18      3.82 o 
 -13   1   3       31.79       26.14      2.59 o 
 -12   1   3      124.27      118.83      3.74 o 
 -11   1   3      465.03      495.02      8.37 o 
 -10   1   3     2428.07     2128.64     29.51 o 
  -9   1   3     4269.40     4474.23     81.27 o 
  -8   1   3        5.25        7.28      1.43 o 
  -7   1   3     3874.13     4121.16     95.61 o 
  -6   1   3     5845.27     5944.47    106.30 o 
  -5   1   3    25743.19    25570.71    561.52 o 
  -4   1   3    12465.03    12886.64    232.75 o 
  -3   1   3     7104.00     7270.37    112.50 o 
  -2   1   3     1069.58     1114.22     35.60 o 
  -1   1   3    41600.12    36632.55    874.82 o 
   0   1   3     7610.38     7979.69    127.22 o 
   1   1   3     4716.98     4827.41     69.82 o 
   2   1   3     8070.25     8539.65    140.41 o 
   3   1   3    16301.82    17211.29    302.78 o 
   4   1   3     2450.62     2513.43     44.17 o 
   5   1   3      323.69      257.51      3.36 o 
   6   1   3      676.66      628.54      8.30 o 
   7   1   3     2129.71     2351.30     60.82 o 
   8   1   3     1320.39     1204.39     23.00 o 
   9   1   3      192.19      178.66      6.78 o 
  10   1   3        7.87        9.82      2.90 o 
  11   1   3        0.18        1.89      2.69 o 
  12   1   3       60.96       53.79      5.41 o 
  13   1   3      323.88      313.40     13.30 o 
  14   1   3       28.03       29.41      4.86 o 
  15   1   3       58.96       74.95      4.71 o 
  16   1   3        2.81        3.53      2.19 o 
  17   1   3       87.32       81.88      5.41 o 
  18   1   3        2.77        2.25      2.73 o 
  19   1   3       25.94       38.85      4.60 o 
 -21   2   3        0.49       -0.83      1.35 o 
 -20   2   3       38.82       32.63      1.58 o 
 -19   2   3        1.66        2.20      1.70 o 
 -18   2   3        7.71        6.27      1.89 o 
 -17   2   3       18.41       25.14      2.56 o 
 -16   2   3      334.50      317.61      6.92 o 
 -15   2   3       75.53       89.28      3.60 o 
 -14   2   3       12.17        7.65      2.01 o 
 -13   2   3      247.89      255.66      4.93 o 
 -12   2   3      244.34      234.12      3.93 o 
 -11   2   3      187.22      156.65      3.29 o 
 -10   2   3      133.13      132.43      2.75 o 
  -9   2   3     1252.48     1338.12     16.24 o 
  -8   2   3       74.68       82.64      1.59 o 
  -7   2   3      118.02       95.36      1.52 o 
  -6   2   3      502.48      503.81      5.25 o 
  -5   2   3      779.26      756.46      9.71 o 
  -4   2   3        9.06       12.45      0.67 o 
  -3   2   3      868.69      874.00     10.42 o 
  -2   2   3    11287.40    11882.14    171.57 o 
  -1   2   3       48.35       50.49      2.30 o 
   0   2   3     1400.52     1424.15     23.87 o 
   1   2   3     1720.88     1817.21     27.54 o 
   2   2   3     1055.35      989.50     11.78 o 
   3   2   3      344.24      305.28      3.85 o 
   4   2   3      284.35      326.75      3.26 o 
   5   2   3      710.99      756.89      8.73 o 
   6   2   3       20.71       20.96      0.96 o 
   7   2   3      482.18      452.50      4.68 o 
   8   2   3       45.62       52.11      1.94 o 
   9   2   3       90.74      100.98      2.95 o 
  10   2   3      167.31      157.20      4.80 o 
  11   2   3      179.41      198.07      6.11 o 
  12   2   3       58.86       55.49      4.14 o 
  13   2   3        0.05       -0.04      1.75 o 
  14   2   3      132.64      131.08      6.04 o 
  15   2   3        1.22        4.12      2.83 o 
  16   2   3       26.67       25.81      4.09 o 
  17   2   3        2.39        2.68      2.57 o 
  18   2   3        0.62        1.56      2.29 o 
  19   2   3       16.18       16.30      5.72 o 
 -21   3   3       11.81        8.80      2.01 o 
 -20   3   3        0.07       -0.91      0.85 o 
 -19   3   3       97.80      107.61      4.30 o 
 -18   3   3        0.23        0.43      1.71 o 
 -17   3   3       35.77       33.29      3.04 o 
 -16   3   3      100.60      102.01      3.90 o 
 -15   3   3      222.08      225.16      6.64 o 
 -14   3   3        5.10       -0.62      1.73 o 
 -13   3   3        1.29        0.07      0.96 o 
 -12   3   3       19.38       16.21      1.79 o 
 -11   3   3      318.65      312.15      5.10 o 
 -10   3   3       38.55       53.95      2.41 o 
  -9   3   3      557.66      490.16      6.54 o 
  -8   3   3       20.32       21.51      1.50 o 
  -7   3   3       78.94       74.14      1.58 o 
  -6   3   3       14.25       20.30      1.01 o 
  -5   3   3     1955.04     2017.86     48.37 o 
  -4   3   3      835.80      858.45     22.63 o 
  -3   3   3      168.38      159.62      2.22 o 
  -2   3   3      273.27      266.16      3.06 o 
  -1   3   3      589.34      545.14      5.07 o 
   0   3   3     1380.03     1330.51     29.50 o 
   1   3   3      379.74      380.01      4.60 o 
   2   3   3      114.66      121.02      1.88 o 
   3   3   3      241.02      245.59      3.18 o 
   4   3   3        0.85        3.43      0.91 o 
   5   3   3      659.54      611.22      7.27 o 
   6   3   3       78.79       91.06      2.11 o 
   7   3   3       24.72       29.47      1.34 o 
   8   3   3       52.98       40.54      1.78 o 
   9   3   3      214.30      184.78      3.10 o 
  10   3   3       23.75       23.80      1.65 o 
  11   3   3      103.88       93.83      3.80 o 
  12   3   3      214.89      218.48      7.49 o 
  13   3   3       28.15       35.83      4.78 o 
  14   3   3        8.03        9.03      3.57 o 
  15   3   3      126.37      136.35      6.77 o 
  16   3   3        7.08        7.35      2.95 o 
  17   3   3        2.67        7.34      3.29 o 
  18   3   3        2.51        1.31      3.56 o 
 -20   4   3        1.34        2.78      2.24 o 
 -19   4   3        1.36        4.22      1.47 o 
 -18   4   3       20.51       15.25      1.90 o 
 -17   4   3       42.72       38.69      2.65 o 
 -16   4   3       40.21       32.78      1.84 o 
 -15   4   3       40.04       36.25      2.79 o 
 -14   4   3       85.84       85.46      4.06 o 
 -13   4   3        3.20        0.88      0.92 o 
 -12   4   3      295.91      322.78     12.55 o 
 -11   4   3      844.89      850.93     12.57 o 
 -10   4   3      373.02      423.71     29.98 o 
  -9   4   3       30.53       28.00      3.58 o 
  -8   4   3      531.70      529.28      7.26 o 
  -7   4   3     3603.66     3944.98     86.74 o 
  -6   4   3     3602.70     4168.49     94.12 o 
  -5   4   3       77.52       98.26      1.44 o 
  -4   4   3        9.04       14.65      0.95 o 
  -3   4   3     6124.47     6813.26     84.16 o 
  -2   4   3     4454.98     5481.84     64.69 o 
  -1   4   3     1168.69     1151.77     11.34 o 
   0   4   3     3195.33     3772.11     45.53 o 
   1   4   3     2443.69     2453.56     31.87 o 
   2   4   3     1830.37     1981.18     24.92 o 
   3   4   3     3361.38     3694.91     44.49 o 
   4   4   3     3478.70     3954.58     49.08 o 
   5   4   3      611.08      652.40      9.01 o 
   6   4   3        9.78       15.10      1.34 o 
   7   4   3      954.00      973.96     12.13 o 
   8   4   3      650.92      674.45      8.78 o 
   9   4   3      112.76      109.51      3.04 o 
  10   4   3      306.49      322.03      5.25 o 
  11   4   3       33.39       39.34      2.03 o 
  12   4   3       34.11       29.01      2.03 o 
  13   4   3       29.38       23.05      4.34 o 
  14   4   3       53.35       51.16      5.61 o 
  15   4   3        8.31        9.47      5.00 o 
  16   4   3        5.04        1.83      3.92 o 
  17   4   3        8.52        5.91      3.52 o 
 -19   5   3        6.58        9.42      1.45 o 
 -18   5   3        4.93        5.47      1.51 o 
 -17   5   3        0.16       -0.75      1.18 o 
 -16   5   3        0.02       -1.82      1.28 o 
 -15   5   3        0.38        0.54      1.04 o 
 -14   5   3       57.16       49.98      2.04 o 
 -13   5   3        7.93       13.41      1.77 o 
 -12   5   3        0.23       -1.08      1.60 o 
 -11   5   3        3.79        3.26      1.43 o 
 -10   5   3      225.50      216.05     13.01 o 
  -9   5   3        1.46        1.76      1.34 o 
  -8   5   3       35.23       35.06      2.50 o 
  -7   5   3       30.02       32.53      1.41 o 
  -6   5   3      128.33      129.59      1.85 o 
  -5   5   3       90.80       96.65      2.99 o 
  -4   5   3       66.99       74.83      2.69 o 
  -3   5   3        5.83        7.80      0.87 o 
  -2   5   3       73.10       53.46      1.35 o 
  -1   5   3       50.18       61.36      1.71 o 
   0   5   3      294.82      294.02      4.06 o 
   1   5   3      106.65      106.34      3.00 o 
   2   5   3       24.59       22.05      1.31 o 
   3   5   3       13.75       18.19      1.25 o 
   4   5   3      330.00      332.39      4.44 o 
   5   5   3       28.41       29.41      3.63 o 
   6   5   3       41.67       40.88      1.91 o 
   7   5   3       12.41       13.77      1.57 o 
   8   5   3       32.63       33.12      2.76 o 
   9   5   3       20.42       30.56      3.16 o 
  10   5   3       26.09       31.55      2.51 o 
  11   5   3        1.54        1.72      1.09 o 
  12   5   3        2.75        5.69      2.67 o 
  13   5   3       39.81       41.65      6.15 o 
  14   5   3        0.53        0.28      0.87 o 
  15   5   3        2.72        6.39      2.90 o 
  16   5   3       13.53       14.70      4.05 o 
 -18   6   3       45.67       48.68      2.55 o 
 -17   6   3       59.44       62.94      2.52 o 
 -16   6   3        0.37        1.19      1.32 o 
 -15   6   3       40.64       40.26      2.69 o 
 -14   6   3       28.51       29.67      2.19 o 
 -13   6   3      195.28      197.97      3.82 o 
 -12   6   3       53.64       52.46      6.30 o 
 -11   6   3      153.24      151.72      3.64 o 
 -10   6   3        3.49       13.85      6.28 o 
  -9   6   3      106.57      112.97      2.89 o 
  -8   6   3       46.58       42.76      1.79 o 
  -7   6   3      367.73      358.91      4.13 o 
  -6   6   3       40.26       40.97      1.22 o 
  -5   6   3       60.87       69.62      4.28 o 
  -4   6   3       19.37       21.06      5.06 o 
  -3   6   3      786.61      752.60      7.99 o 
  -2   6   3        3.73        5.95      0.96 o 
  -1   6   3      444.76      442.30     10.38 o 
   0   6   3       41.62       47.64      2.33 o 
   1   6   3      611.38      585.39     12.07 o 
   2   6   3       16.79       15.67      2.68 o 
   3   6   3      437.14      424.35      8.03 o 
   4   6   3        9.57       10.88      1.60 o 
   5   6   3       18.40       13.40      2.05 o 
   6   6   3        3.39        6.95      1.36 o 
   7   6   3      321.54      321.05      8.95 o 
   8   6   3       32.40       43.26      3.31 o 
   9   6   3       66.09      102.11     14.79 o 
  10   6   3        2.91        5.08      1.81 o 
  11   6   3      161.21      165.84      4.15 o 
  12   6   3        3.78        4.42      1.68 o 
  13   6   3       32.49       33.53      6.13 o 
  14   6   3        7.85        6.32      1.60 o 
  15   6   3       17.92       20.38      4.79 o 
 -16   7   3        4.00        4.78      1.73 o 
 -15   7   3       19.56        8.37      1.86 o 
 -14   7   3        8.30        7.13      1.60 o 
 -13   7   3       44.94       36.47      2.04 o 
 -12   7   3       24.68       24.66      5.75 o 
 -11   7   3      219.20      192.78      5.62 o 
 -10   7   3       11.02       21.38     11.48 o 
  -9   7   3       35.67       41.96      4.30 o 
  -8   7   3      291.53      299.08     11.28 o 
  -7   7   3      645.77      591.87      7.46 o 
  -6   7   3        9.67       12.53      1.34 o 
  -5   7   3      798.11      759.88     20.30 o 
  -4   7   3      473.77      441.49     22.71 o 
  -3   7   3      762.00      704.57     10.91 o 
  -2   7   3        3.30        6.17      1.63 o 
  -1   7   3     1687.83     1656.51     20.32 o 
   0   7   3      305.90      293.30     15.16 o 
   1   7   3      243.52      252.13      9.66 o 
   2   7   3       85.07       76.71      5.69 o 
   3   7   3     1254.64     1229.34     43.17 o 
   4   7   3      362.12      355.97     41.50 o 
   5   7   3        0.18       -0.45      0.93 o 
   6   7   3      260.69      352.04     90.43 o 
   7   7   3      381.27      390.78     10.06 o 
   8   7   3      167.27      210.79     24.14 o 
   9   7   3       69.03       58.47      4.64 o 
  10   7   3       63.48       63.32      6.28 o 
  11   7   3       15.36       11.45      2.27 o 
  12   7   3        0.01        0.95      1.52 o 
  13   7   3       19.97        9.48      1.70 o 
 -14   8   3        0.73        1.97      1.97 o 
 -13   8   3       18.30       18.20      2.88 o 
 -12   8   3        8.55        2.69      1.17 o 
 -11   8   3       73.53       81.25      2.71 o 
 -10   8   3       21.59       20.08      1.59 o 
  -9   8   3       60.19       60.53      6.58 o 
  -8   8   3        1.17        0.03      1.29 o 
  -7   8   3      302.72      370.87     30.81 o 
  -6   8   3        7.35        8.56      1.29 o 
  -5   8   3       31.67       28.75      1.30 o 
  -4   8   3       27.29       29.47      3.10 o 
  -3   8   3      227.53      236.93     18.38 o 
  -2   8   3      107.86      117.08      3.13 o 
  -1   8   3        9.84       13.45      1.62 o 
   0   8   3       23.96       29.06      2.69 o 
   1   8   3       33.77       33.65      6.62 o 
   2   8   3      123.49      136.48     10.14 o 
   3   8   3      112.10       49.17      4.04 o 
   4   8   3        2.15       -1.09      2.15 o 
   5   8   3        0.83        0.07      1.00 o 
   6   8   3        1.03        1.08      1.87 o 
   7   8   3       45.77       49.15      3.28 o 
   8   8   3        4.55        3.68      1.75 o 
   9   8   3        0.36        1.02      1.08 o 
  10   8   3        2.24        0.97      1.02 o 
  11   8   3        0.05       -1.00      1.36 o 
 -11   9   3        4.76        4.83      3.09 o 
 -10   9   3      127.43      135.42      6.65 o 
  -9   9   3       30.28       33.71      3.96 o 
  -8   9   3       10.80        9.50      2.83 o 
  -7   9   3        1.55        0.30      2.63 o 
  -6   9   3        3.82        2.08      1.51 o 
  -5   9   3       46.20       39.77      1.87 o 
  -4   9   3        6.62        5.61      0.92 o 
  -3   9   3       12.73       19.11     10.52 o 
  -2   9   3        7.78        7.28      1.92 o 
  -1   9   3       85.06       68.38      5.58 o 
   0   9   3        2.08        2.41      2.29 o 
   1   9   3       13.70       18.07      3.38 o 
   2   9   3        1.62        2.52      1.44 o 
   3   9   3       49.37       44.65      4.15 o 
   4   9   3       15.86       15.48      3.27 o 
   5   9   3        0.22        1.64      1.30 o 
   6   9   3        0.10        1.24      1.44 o 
   7   9   3        2.51       -0.12      1.35 o 
   8   9   3       80.52       77.99      3.13 o 
  -6  10   3       52.79       52.79      6.08 o 
  -5  10   3        7.26        2.23      6.56 o 
  -4  10   3        4.54        3.88      2.53 o 
  -3  10   3       47.01       57.98      4.27 o 
  -2  10   3       38.32       33.00     25.10 o 
  -1  10   3        8.19       12.00      4.96 o 
   0  10   3       33.62       31.37      3.04 o 
   1  10   3       80.98       83.92      3.80 o 
   2  10   3        0.00        1.02      1.88 o 
   3  10   3        4.07        2.05      1.53 o 
 -22   0   4       47.68       67.23      7.39 o 
 -21   0   4        3.35        2.46      1.72 o 
 -20   0   4        1.95        1.05      1.54 o 
 -19   0   4       85.14       80.05      6.75 o 
 -18   0   4       17.33       13.40      3.11 o 
 -17   0   4      335.07      332.46     14.44 o 
 -16   0   4      393.36      378.20     16.24 o 
 -15   0   4      730.37      737.81     24.26 o 
 -14   0   4      111.94      121.09      7.17 o 
 -13   0   4      272.22      285.87     11.15 o 
 -12   0   4     3987.33     3652.42    115.22 o 
 -11   0   4     7607.12     8353.95    308.62 o 
 -10   0   4     9934.94    10692.46    488.14 o 
  -9   0   4      441.87      405.45      8.59 o 
  -8   0   4     6502.83     6606.85    180.17 o 
  -7   0   4    16832.03    17627.46    504.14 o 
  -6   0   4    12598.05    13011.82    340.92 o 
  -5   0   4      149.62      167.32      3.27 o 
  -4   0   4      276.85      237.78      3.91 o 
  -3   0   4      570.13      569.72      8.33 o 
  -2   0   4     2579.76     2540.18     47.07 o 
  -1   0   4      779.99      758.73     11.58 o 
   0   0   4       94.02       82.54      2.91 o 
   1   0   4        5.97        1.11      1.06 o 
   2   0   4     9599.19     9829.42    237.96 o 
   3   0   4    14780.35    15521.26    426.15 o 
   4   0   4     4989.02     5119.89    108.74 o 
   5   0   4       48.99       48.40      1.21 o 
   6   0   4    10018.73    11412.07    429.84 o 
   7   0   4     6114.78     7159.56    242.05 o 
   8   0   4     3658.24     3522.79    107.20 o 
   9   0   4      570.25      603.62     18.78 o 
  10   0   4      158.74      189.56      8.93 o 
  11   0   4      611.22      664.59     21.58 o 
  12   0   4      349.56      333.21     15.00 o 
  13   0   4      530.48      587.84     22.56 o 
  14   0   4        2.52        6.98      8.67 o 
  15   0   4       77.67       87.77      8.04 o 
  16   0   4        2.66        1.24      3.64 o 
  17   0   4       15.58       13.41      7.30 o 
  18   0   4      103.15      126.07      8.34 o 
 -22   1   4        6.26        3.38      1.33 o 
 -21   1   4       17.76       16.82      1.63 o 
 -20   1   4       54.33       40.30      2.19 o 
 -19   1   4       51.04       38.72      3.01 o 
 -18   1   4       12.78       13.57      1.85 o 
 -17   1   4       32.26       26.98      3.18 o 
 -16   1   4     1705.23     1750.99     30.02 o 
 -15   1   4      509.55      464.16     11.31 o 
 -14   1   4        0.10       -0.05      1.71 o 
 -13   1   4       84.91       81.67      3.07 o 
 -12   1   4     1391.79     1361.80     29.04 o 
 -11   1   4      445.60      457.25      9.31 o 
 -10   1   4     1202.23     1111.55     23.83 o 
  -9   1   4       68.61       72.54      2.22 o 
  -8   1   4        4.12        0.73      1.02 o 
  -7   1   4     1076.08     1104.47     13.59 o 
  -6   1   4     8155.68     8645.29    145.08 o 
  -5   1   4     5601.49     5892.48     89.44 o 
  -4   1   4    18064.93    17930.50    356.55 o 
  -3   1   4    17077.57    17141.49    334.81 o 
  -2   1   4       20.97       35.09      5.78 o 
  -1   1   4    18924.85    18981.65    383.28 o 
   0   1   4    22655.56    22007.74    464.47 o 
   1   1   4     4343.20     4486.75     64.38 o 
   2   1   4     7337.42     7803.93    112.74 o 
   3   1   4     1003.28     1010.51     28.70 o 
   4   1   4       57.11       42.44      1.00 o 
   5   1   4      303.86      328.16      8.45 o 
   6   1   4      703.41      667.09     12.93 o 
   7   1   4      140.00      141.69      3.33 o 
   8   1   4     1495.52     1454.29     56.25 o 
   9   1   4      295.55      291.78      8.84 o 
  10   1   4       54.70       51.05      3.61 o 
  11   1   4      216.93      186.79      6.70 o 
  12   1   4     2050.58     2104.00     48.77 o 
  13   1   4      108.41       90.60      6.00 o 
  14   1   4       59.61       60.62      7.68 o 
  15   1   4       19.64        8.97      5.15 o 
  16   1   4       86.24       73.64      6.03 o 
  17   1   4       26.45       28.75      4.02 o 
  18   1   4       17.82       14.95      4.64 o 
 -22   2   4        1.18        0.33      1.03 o 
 -21   2   4        2.63        4.51      2.12 o 
 -20   2   4      118.24      112.30      5.31 o 
 -19   2   4        1.68        0.79      1.14 o 
 -18   2   4        9.50       14.69      2.88 o 
 -17   2   4       58.47       59.92      2.93 o 
 -16   2   4      161.76      149.76      4.46 o 
 -15   2   4      318.07      303.12      6.02 o 
 -14   2   4        0.00       -1.85      1.69 o 
 -13   2   4        9.05       11.29      2.01 o 
 -12   2   4       29.46       29.35      3.46 o 
 -11   2   4     1365.81     1295.44     15.86 o 
 -10   2   4      524.17      629.64     10.91 o 
  -9   2   4     1230.53     1271.60     16.71 o 
  -8   2   4       44.18       40.47      1.68 o 
  -7   2   4     4811.74     5055.41     76.70 o 
  -6   2   4     4089.52     4013.83     61.43 o 
  -5   2   4      439.60      400.18      4.84 o 
  -4   2   4      251.25      252.45      3.48 o 
  -3   2   4    13344.29    14248.01    237.70 o 
  -2   2   4    50399.90    46586.09   1207.62 o 
  -1   2   4    13635.22    14279.13    271.38 o 
   0   2   4      232.63      217.74      5.82 o 
   1   2   4      724.05      751.62     10.41 o 
   2   2   4     4348.88     4346.98     73.04 o 
   3   2   4     5482.99     5806.83     80.02 o 
   4   2   4       50.27       47.42      1.23 o 
   5   2   4     1672.86     1744.76     46.87 o 
   6   2   4     1223.94     1349.74     17.75 o 
   7   2   4     1669.97     1641.84     22.56 o 
   8   2   4        9.39        7.11      1.32 o 
   9   2   4      103.10       95.29      2.31 o 
  10   2   4       15.55       15.13      1.66 o 
  11   2   4      417.85      432.34     11.10 o 
  12   2   4      140.00      128.47      8.18 o 
  13   2   4       36.30       34.78      5.00 o 
  14   2   4       31.94       39.16      4.42 o 
  15   2   4        9.77        7.46      3.75 o 
  16   2   4      119.16      114.48      7.86 o 
  17   2   4        0.92        0.99      3.28 o 
  18   2   4        0.73       -0.21      2.47 o 
 -21   3   4        0.38        0.39      1.82 o 
 -20   3   4       37.48       40.87      3.65 o 
 -19   3   4      134.49      162.01      5.97 o 
 -18   3   4      162.09      173.61      4.80 o 
 -17   3   4       11.46       10.24      2.05 o 
 -16   3   4        0.40       -1.48      1.47 o 
 -15   3   4      561.31      613.95     11.47 o 
 -14   3   4     1170.83     1198.45     17.82 o 
 -13   3   4        6.41        6.99      3.56 o 
 -12   3   4      183.96      174.53      3.20 o 
 -11   3   4        0.49       -0.21      0.84 o 
 -10   3   4     1877.63     1869.34     24.41 o 
  -9   3   4      191.43      170.10      2.74 o 
  -8   3   4     1692.72     1605.59     24.92 o 
  -7   3   4     1411.42     1471.93     35.12 o 
  -6   3   4      195.36      178.65      2.24 o 
  -5   3   4      413.81      355.22      5.03 o 
  -4   3   4      155.68      103.37      2.19 o 
  -3   3   4       69.94       66.12      5.62 o 
  -2   3   4        5.99        3.97      0.43 o 
  -1   3   4       18.75       13.80      0.65 o 
   0   3   4        0.13        0.96      0.38 o 
   1   3   4      367.15      313.19      3.58 o 
   2   3   4       80.59       80.96      2.12 o 
   3   3   4     1629.77     1672.51     19.49 o 
   4   3   4     1008.19      926.21     11.31 o 
   5   3   4      158.38      138.25      2.26 o 
   6   3   4     1469.00     1442.78     15.46 o 
   7   3   4       22.08       27.81      1.32 o 
   8   3   4      177.13      185.74      2.92 o 
   9   3   4       21.50       19.03      1.99 o 
  10   3   4     1019.65     1039.19     14.48 o 
  11   3   4      516.10      568.71     10.91 o 
  12   3   4        0.21       -0.87      2.58 o 
  13   3   4       24.58       19.43      3.81 o 
  14   3   4      166.76      179.43      7.84 o 
  15   3   4      206.42      267.83     13.17 o 
  16   3   4       51.81       51.34      7.69 o 
  17   3   4        0.13       -1.99      3.62 o 
 -21   4   4        0.94        2.18      1.53 o 
 -20   4   4        1.70       -0.83      1.09 o 
 -19   4   4       11.37       11.54      1.61 o 
 -18   4   4        0.53       -0.27      0.74 o 
 -17   4   4       30.79       28.05      3.06 o 
 -16   4   4      217.59      207.56      5.57 o 
 -15   4   4       20.52       20.83      1.65 o 
 -14   4   4       75.37       72.51      2.62 o 
 -13   4   4        4.58        6.88      1.89 o 
 -12   4   4      674.92      657.36     29.32 o 
 -11   4   4      268.07      248.70      4.14 o 
 -10   4   4       12.44       13.17      1.41 o 
  -9   4   4      399.09      407.61      5.55 o 
  -8   4   4       24.32       16.56      1.21 o 
  -7   4   4     1445.86     1453.17     25.17 o 
  -6   4   4       98.24       86.79      2.84 o 
  -5   4   4        4.16        1.62      1.11 o 
  -4   4   4      491.22      455.86      8.13 o 
  -3   4   4        2.68        2.20      1.11 o 
  -2   4   4      354.21      362.23      4.15 o 
  -1   4   4       27.22       23.59      1.60 o 
   0   4   4      268.36      310.96      4.32 o 
   1   4   4       53.67       62.14      2.81 o 
   2   4   4      254.29      239.79      4.27 o 
   3   4   4     1798.73     1711.86     20.09 o 
   4   4   4      187.99      175.31      6.00 o 
   5   4   4      208.66      217.07      4.45 o 
   6   4   4       49.57       55.17      2.09 o 
   7   4   4      568.69      535.13      7.53 o 
   8   4   4      558.47      496.36      8.46 o 
   9   4   4        1.34        0.67      0.88 o 
  10   4   4       13.52        8.17      1.40 o 
  11   4   4        7.24        8.09      1.98 o 
  12   4   4      190.31      189.13      6.14 o 
  13   4   4       52.99       48.42      4.49 o 
  14   4   4        1.40        2.88      2.36 o 
  15   4   4        0.01        0.93      2.09 o 
  16   4   4        3.17        3.88      2.83 o 
  17   4   4        1.49        3.44      3.13 o 
 -20   5   4        1.22        2.47      0.99 o 
 -19   5   4        2.43        3.50      1.34 o 
 -18   5   4        1.92        3.10      1.15 o 
 -17   5   4       23.75       21.79      1.93 o 
 -16   5   4        8.84        7.63      1.85 o 
 -15   5   4       18.66       24.54      1.67 o 
 -14   5   4       25.18       25.54      1.73 o 
 -13   5   4      114.68      118.64      2.88 o 
 -12   5   4      222.61      207.50      3.98 o 
 -11   5   4      197.96      198.22      3.43 o 
 -10   5   4      352.25      355.49      6.58 o 
  -9   5   4      139.55      135.00      2.27 o 
  -8   5   4      172.80      162.95     10.26 o 
  -7   5   4       31.70       35.29      1.03 o 
  -6   5   4      439.23      424.28      6.02 o 
  -5   5   4      915.39      882.21     12.75 o 
  -4   5   4       46.96       32.29      1.73 o 
  -3   5   4     2303.26     2365.34     43.86 o 
  -2   5   4        2.45        8.49      1.98 o 
  -1   5   4     1946.32     2005.32     23.46 o 
   0   5   4      123.82      105.16      5.04 o 
   1   5   4     1323.86     1264.82     29.65 o 
   2   5   4      651.73      628.25      8.45 o 
   3   5   4        6.92       14.90      3.48 o 
   4   5   4      214.20      209.68      3.47 o 
   5   5   4      198.01      197.66      3.78 o 
   6   5   4      465.01      488.61      7.28 o 
   7   5   4      264.11      252.24      4.62 o 
   8   5   4      171.38      166.99      4.83 o 
   9   5   4       93.59      104.64      3.34 o 
  10   5   4        5.31        3.53      1.19 o 
  11   5   4       38.27       48.14      2.16 o 
  12   5   4        7.72        7.27      1.72 o 
  13   5   4        8.60       10.30      2.63 o 
  14   5   4        2.84        7.36      3.85 o 
  15   5   4       17.43       29.35      5.38 o 
  16   5   4        0.53        1.27      2.49 o 
 -18   6   4        0.00        0.09      1.17 o 
 -17   6   4        5.40        6.40      1.75 o 
 -16   6   4        0.91       -0.73      1.22 o 
 -15   6   4        0.05       -0.35      1.12 o 
 -14   6   4       82.09       83.75      2.54 o 
 -13   6   4        0.72        1.67      1.12 o 
 -12   6   4       44.77       41.83      2.11 o 
 -11   6   4       26.12       30.47      1.67 o 
 -10   6   4      191.62      182.03      2.91 o 
  -9   6   4        0.03       -0.44      0.79 o 
  -8   6   4       35.31       32.67      1.29 o 
  -7   6   4       91.20       95.70      6.73 o 
  -6   6   4      241.47      253.84      6.56 o 
  -5   6   4      325.30      298.73      4.24 o 
  -4   6   4        2.30        2.97      0.78 o 
  -3   6   4       78.81       83.18      2.21 o 
  -2   6   4      540.86      589.72     17.88 o 
  -1   6   4      341.40      341.79      5.43 o 
   0   6   4        0.11        1.13      0.87 o 
   1   6   4      199.12      202.35      3.67 o 
   2   6   4      464.83      474.95      7.55 o 
   3   6   4       27.79       31.07      2.29 o 
   4   6   4      123.72      123.74      2.93 o 
   5   6   4        1.10        1.58      1.21 o 
   6   6   4      204.91      203.20      5.01 o 
   7   6   4       66.30       86.50      4.86 o 
   8   6   4      138.46      162.08     19.60 o 
   9   6   4        0.00        0.86      1.61 o 
  10   6   4       59.98       64.94      2.37 o 
  11   6   4        1.81        4.72      1.89 o 
  12   6   4        6.92        4.80      1.18 o 
  13   6   4        0.04        0.10      1.03 o 
  14   6   4        0.68        1.70      2.18 o 
 -17   7   4        2.68        3.61      1.76 o 
 -16   7   4        4.45        3.54      1.45 o 
 -15   7   4       29.65       28.99      2.74 o 
 -14   7   4       26.03       26.60      1.93 o 
 -13   7   4        0.08        1.06      0.92 o 
 -12   7   4       64.82       61.27      2.28 o 
 -11   7   4       59.35       59.42      3.11 o 
 -10   7   4      416.62      386.96     11.01 o 
  -9   7   4       84.57       93.51      5.19 o 
  -8   7   4      190.34      206.81     10.93 o 
  -7   7   4      765.93      815.85     15.08 o 
  -6   7   4      928.91     1006.31     49.57 o 
  -5   7   4      399.74      409.50     15.56 o 
  -4   7   4        9.70       11.91      1.59 o 
  -3   7   4     1549.42     1612.14     20.54 o 
  -2   7   4        5.69        6.39      1.99 o 
  -1   7   4      411.13      433.41      9.26 o 
   0   7   4       17.88       50.51     15.93 o 
   1   7   4     2232.21     2271.86     32.27 o 
   2   7   4      673.77      811.09    105.89 o 
   3   7   4      414.96      444.03      9.17 o 
   4   7   4       26.17       45.27      4.41 o 
   5   7   4      942.74      937.78     14.93 o 
   6   7   4      251.56      259.96      5.97 o 
   7   7   4       74.50       88.47      7.25 o 
   8   7   4       78.84       89.84      6.84 o 
   9   7   4       49.35       52.80      5.23 o 
  10   7   4        4.35        6.87      1.58 o 
  11   7   4        3.84        4.03      1.85 o 
  12   7   4       17.52       12.79      1.82 o 
  13   7   4        0.03       -0.19      1.19 o 
 -14   8   4       46.16       48.23      4.93 o 
 -13   8   4       10.15       12.95      3.67 o 
 -12   8   4       64.04       72.48      4.14 o 
 -11   8   4       45.47       62.17      4.37 o 
 -10   8   4        4.33        2.98      1.99 o 
  -9   8   4       58.60       59.75      4.47 o 
  -8   8   4        0.32        2.22      2.53 o 
  -7   8   4        4.27        2.25      2.29 o 
  -6   8   4        0.00       -3.01      3.30 o 
  -5   8   4        0.21        3.55      4.63 o 
  -4   8   4        5.96        6.96      1.48 o 
  -3   8   4        0.08        0.29      1.00 o 
  -2   8   4       35.83       43.58      4.46 o 
  -1   8   4        6.93        5.03      2.26 o 
   0   8   4       34.08       33.56      3.37 o 
   1   8   4       24.77       26.00      2.00 o 
   2   8   4       30.15       30.66      4.98 o 
   3   8   4        0.21        0.71      1.46 o 
   4   8   4        0.52       -0.77      0.52 o 
   5   8   4       69.55       73.76      5.81 o 
   6   8   4       19.30       16.02      2.54 o 
   7   8   4       19.32       22.95      3.28 o 
   8   8   4       53.62       64.34      4.43 o 
   9   8   4       11.21       12.33      2.43 o 
  10   8   4       54.88       50.16      3.78 o 
  11   8   4       15.32       11.68      3.11 o 
 -11   9   4       39.24       39.53      3.53 o 
 -10   9   4        4.93        8.53      2.68 o 
  -9   9   4       45.73       51.22      3.78 o 
  -8   9   4        1.77        1.53      1.81 o 
  -7   9   4        0.07       -0.65      1.60 o 
  -6   9   4       15.97       13.80      3.29 o 
  -5   9   4       43.38       46.29      3.80 o 
  -4   9   4       50.45       48.47      2.55 o 
  -3   9   4       57.17       56.88      3.25 o 
  -2   9   4        0.41       -0.49      1.13 o 
  -1   9   4       25.74       26.19      2.43 o 
   0   9   4       71.75       73.65      5.88 o 
   1   9   4       24.76       25.60      6.78 o 
   2   9   4        0.92        2.63      2.44 o 
   3   9   4        2.83       -0.97      2.48 o 
   4   9   4        0.43        3.81      1.80 o 
   5   9   4       49.63       29.96     13.63 o 
   6   9   4       60.48       58.05      3.76 o 
   7   9   4        4.43        3.54      1.53 o 
   8   9   4        7.87       13.62      5.08 o 
  -6  10   4       65.06       68.12      4.04 o 
  -5  10   4        5.78        6.64      3.12 o 
  -4  10   4       14.60       13.52      2.54 o 
  -3  10   4       11.31        9.33      3.43 o 
  -2  10   4       36.07       40.10     13.02 o 
  -1  10   4        2.64        5.30      2.19 o 
   0  10   4        0.27        1.11      3.52 o 
   1  10   4        3.48        5.20      2.69 o 
   2  10   4       15.50       17.89      2.14 o 
 -22   1   5       22.00       17.37      1.90 o 
 -21   1   5       94.90       89.18      4.59 o 
 -20   1   5      129.40      121.41      5.11 o 
 -19   1   5        9.56        7.47      2.39 o 
 -18   1   5      202.48      212.16      6.36 o 
 -17   1   5      559.94      601.75     15.43 o 
 -16   1   5      463.89      474.05     12.52 o 
 -15   1   5       54.63       48.58      2.95 o 
 -14   1   5      499.25      516.18     15.88 o 
 -13   1   5     1582.40     1633.02     29.85 o 
 -12   1   5       70.45       81.69      4.59 o 
 -11   1   5      517.96      459.44      9.93 o 
 -10   1   5      349.42      344.52      6.79 o 
  -9   1   5     2332.02     2434.76     34.33 o 
  -8   1   5      278.29      216.10      3.55 o 
  -7   1   5       10.74       16.30      0.94 o 
  -6   1   5       90.68       93.55      1.53 o 
  -5   1   5     1606.14     1608.46     29.21 o 
  -4   1   5     1598.35     1589.25     50.42 o 
  -3   1   5     6949.80     7326.47    118.06 o 
  -2   1   5        4.56        6.56      1.01 o 
  -1   1   5      130.84      115.08      4.11 o 
   0   1   5     3052.64     3236.09     43.92 o 
   1   1   5     2684.21     2715.58     35.88 o 
   2   1   5     1145.31      974.17     11.98 o 
   3   1   5     1824.16     2001.73     41.71 o 
   4   1   5      412.73      396.49      5.10 o 
   5   1   5      510.42      530.54     10.29 o 
   6   1   5      549.31      488.95      6.97 o 
   7   1   5     1617.45     1647.83     33.55 o 
   8   1   5      679.42      658.43      9.52 o 
   9   1   5      397.48      396.40     11.12 o 
  10   1   5       19.90       21.21      3.76 o 
  11   1   5      355.06      383.27     12.72 o 
  12   1   5      528.75      545.99     17.55 o 
  13   1   5      270.04      274.60     12.04 o 
  14   1   5        0.10       -0.16      1.90 o 
  15   1   5       19.97       28.38      4.36 o 
  16   1   5       83.51       90.98      7.46 o 
  17   1   5       80.69       73.77      5.37 o 
  18   1   5        5.44        7.42      3.57 o 
 -22   2   5       15.07       18.28      2.74 o 
 -21   2   5       48.30       53.23      3.27 o 
 -20   2   5       41.40       48.06      3.89 o 
 -19   2   5       23.71       17.19      2.13 o 
 -18   2   5       10.84        9.24      1.97 o 
 -17   2   5      178.41      189.59      4.78 o 
 -16   2   5       95.73      100.68      3.94 o 
 -15   2   5      167.47      177.71      4.05 o 
 -14   2   5        7.43       10.02      1.86 o 
 -13   2   5      102.63      112.10      3.91 o 
 -12   2   5      110.37      104.08      2.71 o 
 -11   2   5      558.51      574.44      8.17 o 
 -10   2   5      467.00      496.37      7.77 o 
  -9   2   5       11.58       20.46      1.39 o 
  -8   2   5       65.18       64.20      1.56 o 
  -7   2   5      206.30      184.19      2.65 o 
  -6   2   5     1080.98     1005.57     15.26 o 
  -5   2   5      595.43      623.35      9.23 o 
  -4   2   5     1625.24     1613.02     47.44 o 
  -3   2   5      141.18      124.38      2.25 o 
  -2   2   5    13628.41    14287.50    241.43 o 
  -1   2   5      967.12      952.53      9.97 o 
   0   2   5      501.14      440.38     20.84 o 
   1   2   5       84.52       88.88      3.10 o 
   2   2   5      231.95      237.54      4.62 o 
   3   2   5      248.13      221.85      2.82 o 
   4   2   5       76.86       86.87      2.06 o 
   5   2   5      204.85      227.77      3.20 o 
   6   2   5      784.78      780.18     11.20 o 
   7   2   5      229.46      230.96      4.59 o 
   8   2   5       62.63       60.87      2.74 o 
   9   2   5      148.98      166.22      3.95 o 
  10   2   5      120.86      120.04      3.81 o 
  11   2   5        8.01        6.40      2.28 o 
  12   2   5      202.72      208.37      7.31 o 
  13   2   5       53.97       57.01      4.66 o 
  14   2   5        4.87        6.62      3.07 o 
  15   2   5        4.64        7.73      3.41 o 
  16   2   5       42.97       44.37      5.25 o 
  17   2   5       10.56       15.48      4.37 o 
 -22   3   5        0.01        0.61      2.06 o 
 -21   3   5        0.84        1.16      1.99 o 
 -20   3   5        0.10        0.24      1.34 o 
 -19   3   5        2.05        0.06      1.38 o 
 -18   3   5        0.51        1.09      2.08 o 
 -17   3   5       58.55       67.42      4.26 o 
 -16   3   5      129.18      129.17      4.32 o 
 -15   3   5       48.97       43.36      2.53 o 
 -14   3   5       97.15      101.32      3.32 o 
 -13   3   5      206.60      235.99      4.42 o 
 -12   3   5        2.54        3.57      2.59 o 
 -11   3   5       30.22       27.70      1.62 o 
 -10   3   5      744.60      736.91      9.58 o 
  -9   3   5        6.85       13.74      2.29 o 
  -8   3   5      106.15      119.21      2.06 o 
  -7   3   5        0.16       -2.20      2.08 o 
  -6   3   5     1019.80     1029.12     17.93 o 
  -5   3   5      738.39      708.39     11.80 o 
  -4   3   5      548.88      458.31      6.86 o 
  -3   3   5      121.15      142.98      3.02 o 
  -2   3   5      146.95      124.28      3.90 o 
  -1   3   5       36.08       29.00      0.98 o 
   0   3   5      142.94      166.54      2.54 o 
   1   3   5       42.90       39.49      1.28 o 
   2   3   5      576.80      557.12      6.79 o 
   3   3   5       81.81       89.18      4.89 o 
   4   3   5     1803.38     1786.80     19.90 o 
   5   3   5       32.36       28.25      1.29 o 
   6   3   5      168.68      152.90      2.27 o 
   7   3   5       99.72       98.86      2.87 o 
   8   3   5      198.62      200.86      4.23 o 
   9   3   5       39.35       39.06      2.54 o 
  10   3   5       21.26       21.86      2.25 o 
  11   3   5       58.57       56.35      3.59 o 
  12   3   5       11.00       13.07      3.82 o 
  13   3   5        2.10        1.99      2.84 o 
  14   3   5       10.38       13.61      3.36 o 
  15   3   5        3.49        3.84      2.77 o 
  16   3   5        8.45       12.66      3.45 o 
  17   3   5        0.58       -0.05      2.66 o 
 -21   4   5        0.59       -0.25      1.15 o 
 -20   4   5        1.60        0.99      0.90 o 
 -19   4   5        4.10        1.93      2.11 o 
 -18   4   5       36.51       44.03      3.06 o 
 -17   4   5        0.34        0.62      1.69 o 
 -16   4   5      181.60      194.36      5.45 o 
 -15   4   5       87.63       82.53      9.02 o 
 -14   4   5       16.69       12.77      1.53 o 
 -13   4   5       38.32       48.65      2.18 o 
 -12   4   5      803.01      872.32     13.05 o 
 -11   4   5        0.77        1.91      1.02 o 
 -10   4   5      536.77      546.83      7.24 o 
  -9   4   5       36.51       32.65      1.14 o 
  -8   4   5      652.49      751.93      9.37 o 
  -7   4   5      644.90      605.59     10.66 o 
  -6   4   5       25.08       53.97      2.28 o 
  -5   4   5      440.53      469.58      7.51 o 
  -4   4   5       46.11       59.45      3.22 o 
  -3   4   5      356.04      345.12      3.84 o 
  -2   4   5     1902.81     2213.81     45.98 o 
  -1   4   5     1579.73     1684.76     19.68 o 
   0   4   5       98.31       83.43      2.22 o 
   1   4   5       56.00       41.44      1.34 o 
   2   4   5      501.40      607.68      7.16 o 
   3   4   5      246.19      217.57      2.89 o 
   4   4   5     1044.91     1064.41     11.81 o 
   5   4   5        0.07        0.80      0.59 o 
   6   4   5      177.44      190.95      3.27 o 
   7   4   5       17.76       21.50      1.66 o 
   8   4   5      469.11      481.33      7.36 o 
   9   4   5       79.84       66.50      3.04 o 
  10   4   5      225.56      234.48      5.09 o 
  11   4   5        9.01       10.18      2.27 o 
  12   4   5       16.32       21.24      5.30 o 
  13   4   5       26.73       20.75      2.09 o 
  14   4   5       28.65       33.30      6.74 o 
  15   4   5        4.57        2.57      2.79 o 
  16   4   5        4.56        4.04      2.79 o 
 -20   5   5        0.02       -1.90      1.32 o 
 -19   5   5        0.92        1.77      1.53 o 
 -18   5   5        1.62        0.53      1.00 o 
 -17   5   5       25.96       19.17      1.84 o 
 -16   5   5        3.73        5.05      1.12 o 
 -15   5   5        6.04        4.81      1.38 o 
 -14   5   5       66.63       64.27      2.61 o 
 -13   5   5      142.04      128.47      5.50 o 
 -12   5   5       54.49       47.79      2.26 o 
 -11   5   5      175.80      171.40     17.99 o 
 -10   5   5        2.51        1.72      0.74 o 
  -9   5   5        0.00        0.57      0.46 o 
  -8   5   5      389.27      404.98      7.34 o 
  -7   5   5      168.22      155.66      3.79 o 
  -6   5   5      488.54      501.01      8.66 o 
  -5   5   5        7.33        3.98      1.32 o 
  -4   5   5      510.55      555.03      8.26 o 
  -3   5   5        1.13        0.48      0.78 o 
  -2   5   5       87.40      103.63      2.21 o 
  -1   5   5      374.27      384.46      5.01 o 
   0   5   5      669.36      757.24     19.42 o 
   1   5   5        8.79       10.37      1.13 o 
   2   5   5       40.14       34.47      1.95 o 
   3   5   5      375.74      352.69     11.87 o 
   4   5   5      110.60      117.19      2.61 o 
   5   5   5      132.19      126.38      3.86 o 
   6   5   5       16.05        8.57      2.65 o 
   7   5   5        0.15        0.15      1.18 o 
   8   5   5       46.85       45.91      2.06 o 
   9   5   5       99.06      105.98      3.05 o 
  10   5   5       45.49       39.04      2.97 o 
  11   5   5       18.36       21.66      3.35 o 
  12   5   5       37.67       29.72      2.91 o 
  13   5   5        6.30        6.61      2.63 o 
  14   5   5        3.96        2.23      3.24 o 
  15   5   5        0.43        0.38      3.09 o 
 -19   6   5        0.00        0.17      1.11 o 
 -18   6   5       27.75       26.54      2.27 o 
 -17   6   5        5.97        7.25      1.58 o 
 -16   6   5       63.80       68.77      2.57 o 
 -15   6   5      161.60      160.17      4.02 o 
 -14   6   5       34.18       33.66      1.98 o 
 -13   6   5       37.89       43.70      1.98 o 
 -12   6   5       41.60       45.68      1.70 o 
 -11   6   5      417.71      421.44     10.29 o 
 -10   6   5        0.52       -0.02      1.64 o 
  -9   6   5       54.55       67.58     13.73 o 
  -8   6   5      121.09      126.11      4.00 o 
  -7   6   5       94.43       87.26      4.14 o 
  -6   6   5      127.77      127.75      4.12 o 
  -5   6   5       26.73       27.47      2.21 o 
  -4   6   5       33.66       31.89      3.47 o 
  -3   6   5       28.53       22.05      2.00 o 
  -2   6   5       55.87       57.11      2.08 o 
  -1   6   5       44.58       49.14      1.95 o 
   0   6   5      140.32      144.26      3.66 o 
   1   6   5        1.83        1.88      0.91 o 
   2   6   5       24.95       28.19      2.04 o 
   3   6   5       40.48       30.64      2.45 o 
   4   6   5       98.56      108.80      2.85 o 
   5   6   5      179.79      169.81      4.71 o 
   6   6   5       99.70      102.66      3.83 o 
   7   6   5      201.12      212.82      5.25 o 
   8   6   5       11.64        9.08      1.79 o 
   9   6   5      174.02      172.04      3.75 o 
  10   6   5      118.67      137.07      5.68 o 
  11   6   5       33.31       32.81      2.64 o 
  12   6   5        2.51        0.69      1.48 o 
  13   6   5       14.00       12.34      2.79 o 
  14   6   5       74.04       79.90      4.83 o 
 -17   7   5        8.61        9.13      3.80 o 
 -16   7   5        2.22        0.69      1.53 o 
 -15   7   5       11.88       12.45      1.35 o 
 -14   7   5       32.64       32.23      1.85 o 
 -13   7   5       26.33       20.94      1.45 o 
 -12   7   5        9.23        6.06      2.41 o 
 -11   7   5      216.06      225.16      8.52 o 
 -10   7   5       44.62       44.34      3.99 o 
  -9   7   5      431.26      432.82     10.30 o 
  -8   7   5       51.74       57.17      7.86 o 
  -7   7   5      493.35      485.28     10.69 o 
  -6   7   5        4.83        5.93      2.61 o 
  -5   7   5      262.62      251.11      6.51 o 
  -4   7   5        0.01       -3.81      2.56 o 
  -3   7   5      427.78      408.60      8.94 o 
  -2   7   5        3.78        1.78      1.27 o 
  -1   7   5      183.14      169.67      4.11 o 
   0   7   5       36.41       36.52      5.90 o 
   1   7   5      183.13      195.88     10.07 o 
   2   7   5      102.56      106.32      7.85 o 
   3   7   5      675.49      656.95     11.03 o 
   4   7   5        0.28       -1.03      1.49 o 
   5   7   5       26.29       31.76      5.50 o 
   6   7   5       62.11       55.17      3.40 o 
   7   7   5      178.62      172.34      5.54 o 
   8   7   5       17.48       19.92      3.51 o 
   9   7   5        0.38       -0.02      1.04 o 
  10   7   5        0.62        0.44      1.00 o 
  11   7   5       27.87       32.40      2.64 o 
  12   7   5        2.29        3.80      1.69 o 
 -15   8   5        2.69        3.38      2.02 o 
 -14   8   5        1.13        1.13      2.14 o 
 -13   8   5        0.34       -1.32      2.16 o 
 -12   8   5        0.17       -0.92      2.16 o 
 -11   8   5       58.62       62.29      4.16 o 
 -10   8   5       23.09       31.53      3.64 o 
  -9   8   5       11.28        8.77      2.50 o 
  -8   8   5        0.46        2.18      2.21 o 
  -7   8   5      360.58      351.10      8.74 o 
  -6   8   5      181.31      190.83      5.07 o 
  -5   8   5       66.75       61.66      3.82 o 
  -4   8   5       26.15       19.49      3.48 o 
  -3   8   5       90.92       82.17      4.40 o 
  -2   8   5      211.63      199.91      4.46 o 
  -1   8   5       72.93       63.43      3.15 o 
   0   8   5       55.67       69.42      3.16 o 
   1   8   5       29.98       31.31      2.34 o 
   2   8   5       22.37       20.64      2.00 o 
   3   8   5       28.22       32.34      7.24 o 
   4   8   5        2.85        5.75      2.48 o 
   5   8   5       27.38       30.71      3.07 o 
   6   8   5       14.60       16.42      2.74 o 
   7   8   5        1.54       -0.96      1.24 o 
   8   8   5        2.54        3.43      1.60 o 
   9   8   5        3.39        2.38      1.44 o 
  10   8   5       18.34       18.40      2.09 o 
 -12   9   5        0.54        0.94      3.24 o 
 -11   9   5        0.47       -0.23      2.18 o 
 -10   9   5        4.91        6.47      3.30 o 
  -9   9   5        0.92        1.48      1.93 o 
  -8   9   5        2.03        3.48      3.05 o 
  -7   9   5        7.33        7.37      2.37 o 
  -6   9   5       12.39       12.62      2.84 o 
  -5   9   5        0.44       -2.16      1.78 o 
  -4   9   5       13.93       23.32      4.96 o 
  -3   9   5       41.52       34.86      1.63 o 
  -2   9   5        0.43       -0.21      0.60 o 
  -1   9   5       40.46       40.28      2.62 o 
   0   9   5       17.27       22.70      2.32 o 
   1   9   5       50.81       44.28      5.02 o 
   2   9   5        3.17        4.30      2.41 o 
   3   9   5       42.85       54.79      3.92 o 
   4   9   5        0.10        2.64      1.57 o 
   5   9   5       21.43        6.25      5.18 o 
   6   9   5       33.86       40.15      3.11 o 
   7   9   5        0.03        0.97      1.70 o 
  -6  10   5        0.06       -0.69      2.55 o 
  -5  10   5        2.04       -3.82      3.01 o 
  -4  10   5        7.90        7.74      2.67 o 
  -3  10   5        1.42       -0.71      1.89 o 
  -2  10   5        1.27        2.38      2.57 o 
  -1  10   5        1.06       -1.12      2.11 o 
   0  10   5        0.16        1.05      2.06 o 
   1  10   5        4.55        3.05      2.63 o 
 -23   0   6       11.39        5.95      2.06 o 
 -22   0   6       51.94       49.45      5.21 o 
 -21   0   6        1.82        0.91      1.15 o 
 -20   0   6      169.63      168.17     17.96 o 
 -19   0   6        5.50       10.04      8.09 o 
 -18   0   6      511.03      531.83     27.65 o 
 -17   0   6        2.63        2.22      5.87 o 
 -16   0   6      206.31      228.68     15.78 o 
 -15   0   6      341.25      282.02     15.71 o 
 -14   0   6      262.13      274.85     10.11 o 
 -13   0   6      546.35      662.47     13.62 o 
 -12   0   6      759.76      773.54     18.90 o 
 -11   0   6     2528.86     2302.25     47.50 o 
 -10   0   6     1437.96     1306.11     26.85 o 
  -9   0   6     3460.83     4080.67     88.23 o 
  -8   0   6     5134.09     5423.63    119.21 o 
  -7   0   6      299.09      300.46      6.64 o 
  -6   0   6    11424.05    12309.97    322.00 o 
  -5   0   6     1559.82     1618.85     28.80 o 
  -4   0   6     9621.15     9926.31    245.20 o 
  -3   0   6       10.94       19.69      4.27 o 
  -2   0   6     9410.43    10074.80    248.98 o 
  -1   0   6     1663.41     1807.78     37.62 o 
   0   0   6    13931.30    14345.86    383.42 o 
   1   0   6       54.43      103.16     30.94 o 
   2   0   6     3712.22     4038.44     83.51 o 
   3   0   6     5557.74     6564.27    151.24 o 
   4   0   6     1691.78     1567.28     32.71 o 
   5   0   6     1340.27     1228.07     24.78 o 
   6   0   6      549.98      655.91     12.30 o 
   7   0   6     1276.19     1489.45     48.51 o 
   8   0   6      382.43      361.05     17.67 o 
   9   0   6      160.19      137.85     12.00 o 
  10   0   6      156.95      158.52     13.76 o 
  11   0   6       25.40       17.34      8.61 o 
  12   0   6      495.85      510.11     28.04 o 
  13   0   6       50.43       51.64     12.39 o 
  14   0   6      177.39      193.60     19.37 o 
  16   0   6       45.72       46.49      7.29 o 
  17   0   6        1.14        1.88      4.16 o 
 -23   1   6        6.90        5.67      1.52 o 
 -22   1   6       58.89       50.38      2.99 o 
 -21   1   6       30.88       26.46      3.04 o 
 -20   1   6       56.04       62.72      3.04 o 
 -19   1   6       87.68       89.08      4.60 o 
 -18   1   6      249.95      240.19      7.18 o 
 -17   1   6       35.67       31.70      3.38 o 
 -16   1   6       23.91       30.95      3.67 o 
 -15   1   6       91.30      102.88      7.41 o 
 -14   1   6     1110.85     1118.21     22.61 o 
 -13   1   6      489.40      473.60     14.32 o 
 -12   1   6      182.84      204.13      4.94 o 
 -11   1   6      100.50      103.51      6.41 o 
 -10   1   6     1203.30     1219.88     15.82 o 
  -9   1   6      722.18      678.59      8.46 o 
  -8   1   6      699.72      706.39      8.70 o 
  -7   1   6       96.68       80.56      1.82 o 
  -6   1   6      221.49      223.53      2.74 o 
  -5   1   6       53.79       62.56      1.46 o 
  -4   1   6        2.97        2.45      1.01 o 
  -3   1   6      677.46      636.19      8.28 o 
  -2   1   6      207.65      193.60      6.06 o 
  -1   1   6      256.41      233.99      3.60 o 
   0   1   6      103.71      115.23      2.57 o 
   1   1   6        5.34        2.61      0.77 o 
   2   1   6      515.60      499.86      6.71 o 
   3   1   6      295.46      270.64      4.48 o 
   4   1   6      892.97      939.01     13.29 o 
   5   1   6        9.06       10.87      0.87 o 
   6   1   6       73.92       88.25      2.30 o 
   7   1   6      349.73      325.35      5.71 o 
   8   1   6     1228.55     1321.18     27.66 o 
   9   1   6      295.37      300.11     12.47 o 
  10   1   6       53.56       61.36      7.52 o 
  11   1   6       42.64       35.78      7.54 o 
  12   1   6      268.03      252.70     11.55 o 
  13   1   6      192.84      190.16     10.09 o 
  14   1   6       70.24       80.62      7.07 o 
  15   1   6       62.35       56.98      5.65 o 
  16   1   6       43.93       43.73      6.36 o 
  17   1   6       10.66        9.45      4.19 o 
 -22   2   6       35.94       38.89      4.08 o 
 -21   2   6        9.80       11.66      2.12 o 
 -20   2   6        9.13       14.96      2.48 o 
 -19   2   6      233.88      182.58      5.17 o 
 -18   2   6        0.85        0.79      2.07 o 
 -17   2   6       22.40       28.96     10.37 o 
 -16   2   6        0.06        2.32      1.46 o 
 -15   2   6      501.48      434.32      9.17 o 
 -14   2   6      469.24      432.15      7.00 o 
 -13   2   6      198.22      230.52     25.81 o 
 -12   2   6       32.77       39.49      2.49 o 
 -11   2   6      487.83      444.23      6.23 o 
 -10   2   6     2961.61     2802.88     41.03 o 
  -9   2   6      434.05      394.22      6.50 o 
  -8   2   6        6.11        3.46      1.00 o 
  -7   2   6     1425.20     1392.98     19.85 o 
  -6   2   6     3833.14     4128.12     75.12 o 
  -5   2   6        5.04        8.60      1.02 o 
  -4   2   6      744.16      693.12      7.94 o 
  -3   2   6        0.03       -0.39      0.57 o 
  -2   2   6      216.56      214.92      2.99 o 
  -1   2   6        2.47        3.58      0.66 o 
   0   2   6     4023.50     3926.32    200.10 o 
   1   2   6     1039.97     1009.33     16.89 o 
   2   2   6        8.84        6.31      1.03 o 
   3   2   6      373.50      342.07      4.97 o 
   4   2   6     1971.85     1918.77     41.22 o 
   5   2   6       92.80       77.91      1.93 o 
   6   2   6      134.17      146.73      2.47 o 
   7   2   6      135.30      164.77      4.22 o 
   8   2   6      143.01      135.39      3.36 o 
   9   2   6      134.57      105.20      3.29 o 
  10   2   6       46.98       40.97      4.97 o 
  11   2   6        9.69       14.42      6.16 o 
  12   2   6       57.71       54.88      6.04 o 
  13   2   6       89.60       81.39      6.57 o 
  14   2   6       24.48       30.08      5.27 o 
  15   2   6       13.04       15.16      4.31 o 
  16   2   6       70.01       67.52      7.75 o 
  17   2   6       16.12       24.18      7.82 o 
 -22   3   6       13.96        7.27      2.03 o 
 -21   3   6        1.73        5.24      2.07 o 
 -20   3   6        3.65        2.98      2.22 o 
 -19   3   6       15.65       18.01      2.99 o 
 -18   3   6       28.80       19.55      2.07 o 
 -17   3   6       13.74       16.94      2.92 o 
 -16   3   6      112.63      123.12      4.47 o 
 -15   3   6       14.16       13.24      2.01 o 
 -14   3   6        1.53       -0.62      1.54 o 
 -13   3   6        0.34        0.92      1.09 o 
 -12   3   6      456.18      483.79      6.70 o 
 -11   3   6        0.54        2.99      0.97 o 
 -10   3   6      139.61      177.53      2.93 o 
  -9   3   6      327.17      320.13      4.03 o 
  -8   3   6     1483.05     1490.46     23.54 o 
  -7   3   6      975.13     1072.45     20.37 o 
  -6   3   6     3517.11     3790.80     69.64 o 
  -5   3   6     1348.86     1339.56     21.31 o 
  -4   3   6     4199.34     4769.34     81.92 o 
  -3   3   6     7561.68     9123.75    164.55 o 
  -2   3   6     8124.00     9249.60    162.04 o 
  -1   3   6      755.60      785.93     12.14 o 
   0   3   6     1942.68     2075.54     33.50 o 
   1   3   6     1476.04     1639.07     33.19 o 
   2   3   6     3045.34     3165.25     47.60 o 
   3   3   6      276.13      267.20      5.91 o 
   4   3   6       49.75       73.07      3.60 o 
   5   3   6        5.05        6.81      1.18 o 
   6   3   6      533.88      576.64      7.79 o 
   7   3   6       10.93       12.05      1.79 o 
   8   3   6       19.31       17.64      2.18 o 
   9   3   6       39.24       41.41      2.50 o 
  10   3   6       67.37       77.24      3.11 o 
  11   3   6       95.31      105.31      3.55 o 
  12   3   6       47.97       38.46      2.66 o 
  13   3   6       31.12       33.54      5.52 o 
  14   3   6        4.75        3.67      4.68 o 
  15   3   6        6.39        5.67      5.14 o 
  16   3   6       10.15        6.31      3.85 o 
 -21   4   6        7.79        8.34      2.30 o 
 -20   4   6        6.98        2.99      1.86 o 
 -19   4   6       10.21        4.45      1.80 o 
 -18   4   6       35.62       28.24      2.44 o 
 -17   4   6      122.49      127.77      3.55 o 
 -16   4   6       21.82       39.33     14.25 o 
 -15   4   6      358.82      324.89      8.41 o 
 -14   4   6       82.65       71.06      7.10 o 
 -13   4   6      134.17      147.95     10.64 o 
 -12   4   6       96.89      109.27      2.73 o 
 -11   4   6      950.21      856.80     11.55 o 
 -10   4   6      180.81      172.13      6.87 o 
  -9   4   6      163.76      152.96      4.25 o 
  -8   4   6       10.42       12.63      2.69 o 
  -7   4   6       19.48       15.14      2.12 o 
  -6   4   6     1330.23     1371.55     21.73 o 
  -5   4   6     1813.07     1843.39     30.54 o 
  -4   4   6     1547.43     1565.68     26.94 o 
  -3   4   6       13.81       24.38      6.64 o 
  -2   4   6     1527.13     1600.19     29.77 o 
  -1   4   6     2248.85     2328.71     46.16 o 
   0   4   6     1064.90     1041.72     10.41 o 
   1   4   6       34.14       39.06      1.71 o 
   2   4   6        0.98       -0.03      0.44 o 
   3   4   6      149.36      142.31      2.49 o 
   4   4   6       32.42       30.70      4.59 o 
   5   4   6      496.73      449.93      5.98 o 
   6   4   6      147.58      152.99      3.07 o 
   7   4   6       29.39       44.29      5.32 o 
   8   4   6        7.13        6.64      1.92 o 
   9   4   6      159.38      139.91      5.18 o 
  10   4   6       19.68       17.80      3.44 o 
  11   4   6       81.89       90.65      3.95 o 
  12   4   6       48.26       52.05      3.71 o 
  13   4   6        1.21        1.47      1.96 o 
  14   4   6        3.26       -0.03      2.94 o 
  15   4   6       10.98        7.15      4.40 o 
 -20   5   6       10.33        8.57      1.42 o 
 -19   5   6       11.81        8.39      1.69 o 
 -18   5   6       55.38       64.01      3.66 o 
 -17   5   6        1.98        2.99      1.54 o 
 -16   5   6        0.02        0.63      1.57 o 
 -15   5   6        5.12        5.13      1.47 o 
 -14   5   6       12.80       15.01      3.05 o 
 -13   5   6       86.28       80.92      9.20 o 
 -12   5   6      545.54      523.39      7.23 o 
 -11   5   6      716.54      705.97      9.66 o 
 -10   5   6      304.13      315.97      8.30 o 
  -9   5   6       11.75       12.45      2.69 o 
  -8   5   6     1468.12     1367.19     23.70 o 
  -7   5   6     1479.12     1564.88     26.69 o 
  -6   5   6      697.58      672.71     12.02 o 
  -5   5   6      253.75      253.80      6.07 o 
  -4   5   6      636.17      613.14     11.24 o 
  -3   5   6      619.01      692.74      8.96 o 
  -2   5   6      484.34      445.47     10.20 o 
  -1   5   6       19.88       19.23      1.61 o 
   0   5   6      407.88      413.68      4.77 o 
   1   5   6      722.78      777.49     21.53 o 
   2   5   6      948.26      901.37     11.31 o 
   3   5   6       21.11       27.56      4.56 o 
   4   5   6       66.53       77.51      2.62 o 
   5   5   6      539.97      550.85      8.25 o 
   6   5   6      439.87      449.55      7.88 o 
   7   5   6      274.59      265.73      5.74 o 
   8   5   6       98.09       98.81      3.87 o 
   9   5   6       20.18       20.38      2.28 o 
  10   5   6        4.70        3.36      1.76 o 
  11   5   6       28.62       33.26      3.18 o 
  12   5   6       65.95       75.84      3.81 o 
  13   5   6       24.10       19.72      2.50 o 
  14   5   6       44.77       41.34      3.60 o 
 -19   6   6       13.20        9.37      1.40 o 
 -18   6   6        0.67        0.93      1.34 o 
 -17   6   6       39.18       35.19      2.26 o 
 -16   6   6       58.94       49.08      2.23 o 
 -15   6   6       28.60       32.72      2.53 o 
 -14   6   6       27.82       19.11      1.61 o 
 -13   6   6        0.29        0.81      2.37 o 
 -12   6   6       49.46       47.83      6.35 o 
 -11   6   6      180.48      196.07     15.75 o 
 -10   6   6       59.12       44.36      3.75 o 
  -9   6   6      477.82      491.13      9.68 o 
  -8   6   6        9.95        9.61      4.52 o 
  -7   6   6       17.01       18.68      2.66 o 
  -6   6   6       67.29       56.40      3.17 o 
  -5   6   6     1185.74     1225.27     17.75 o 
  -4   6   6      132.97      129.66      4.10 o 
  -3   6   6        9.60        8.31      0.78 o 
  -2   6   6       73.03       66.48      4.04 o 
  -1   6   6     1243.48     1291.93     14.43 o 
   0   6   6       69.39       58.61      2.34 o 
   1   6   6        3.00        3.46      1.17 o 
   2   6   6       25.47       37.18      4.73 o 
   3   6   6      627.42      669.23      9.32 o 
   4   6   6       33.72       28.42      2.86 o 
   5   6   6      358.26      401.70      8.45 o 
   6   6   6       16.99       19.73      4.58 o 
   7   6   6       21.63       22.28      3.10 o 
   8   6   6        2.43        2.15      1.58 o 
   9   6   6      133.75      156.91      5.63 o 
  10   6   6      119.37      111.56      5.22 o 
  11   6   6       40.83       38.34      2.98 o 
  12   6   6       20.00       29.72      2.70 o 
  13   6   6        0.53       -1.60      2.29 o 
 -17   7   6        0.50        3.19      2.24 o 
 -16   7   6        0.09        0.24      1.88 o 
 -15   7   6       16.84       15.70      3.71 o 
 -14   7   6       85.81       88.16      4.68 o 
 -13   7   6       15.62       12.43      2.56 o 
 -12   7   6        7.01        5.82      2.72 o 
 -11   7   6       55.74       44.76      3.60 o 
 -10   7   6       91.59       89.27      4.75 o 
  -9   7   6       16.88       11.84      2.95 o 
  -8   7   6      112.73      126.48      4.69 o 
  -7   7   6       37.38       27.72      2.68 o 
  -6   7   6        2.34        1.52      3.26 o 
  -5   7   6      119.27      113.63      5.16 o 
  -4   7   6      313.44      327.47      6.39 o 
  -3   7   6        6.23       11.55      0.82 o 
  -2   7   6      305.35      302.87      4.76 o 
  -1   7   6        5.95        5.81      1.50 o 
   0   7   6        2.36        2.93      0.91 o 
   1   7   6        0.07       -0.60      0.89 o 
   2   7   6       66.52       84.29      5.90 o 
   3   7   6        2.33        0.08      1.14 o 
   4   7   6      119.66      126.17      3.53 o 
   5   7   6        8.13        4.63      1.71 o 
   6   7   6       36.67       33.92      2.45 o 
   7   7   6        4.53        5.61      1.40 o 
   8   7   6       30.94       28.24      2.80 o 
   9   7   6        4.80        4.50      1.43 o 
  10   7   6        9.23        8.12      3.02 o 
  11   7   6        7.81        7.85      2.68 o 
 -15   8   6        0.01       -1.39      2.63 o 
 -14   8   6        0.88        0.79      2.19 o 
 -13   8   6        0.73       -0.19      1.68 o 
 -12   8   6        0.09       -0.49      2.12 o 
 -11   8   6        1.27       -1.58      2.05 o 
 -10   8   6        5.71        7.34      2.61 o 
  -9   8   6        4.28        2.83      1.98 o 
  -8   8   6      165.34      152.87      5.72 o 
  -7   8   6       21.90       21.62      2.97 o 
  -6   8   6       23.38       17.39      3.29 o 
  -5   8   6       74.68       57.47      4.60 o 
  -4   8   6      148.00      139.58      4.55 o 
  -3   8   6        0.87        0.81      0.57 o 
  -2   8   6      292.14      258.04      8.09 o 
  -1   8   6       98.98       90.37      4.55 o 
   0   8   6        0.15        2.46      1.40 o 
   1   8   6       50.74       56.52      5.03 o 
   2   8   6      330.56      316.33      5.62 o 
   3   8   6       22.17       24.38      3.31 o 
   4   8   6        3.09       -0.32      0.71 o 
   5   8   6        0.21       -0.04      1.02 o 
   6   8   6        1.66        0.26      1.00 o 
   7   8   6       14.20       15.88      2.87 o 
   8   8   6        1.29       -0.13      0.97 o 
   9   8   6        0.36        1.57      1.64 o 
 -12   9   6       17.62       20.17      3.28 o 
 -11   9   6       23.58       20.56      4.09 o 
 -10   9   6        1.47        3.28      2.26 o 
  -9   9   6       72.32       69.35      5.09 o 
  -8   9   6        5.31        7.44      2.34 o 
  -7   9   6       30.56       41.05      5.54 o 
  -6   9   6       35.92       44.79      4.34 o 
  -5   9   6      117.07      106.26      5.86 o 
  -4   9   6        7.97        7.31      2.55 o 
  -3   9   6        1.65        4.54      2.14 o 
  -2   9   6       33.29       34.97      1.48 o 
  -1   9   6        0.77        1.79      0.96 o 
   0   9   6       22.18       20.63      1.80 o 
   1   9   6        3.62        3.85      1.34 o 
   2   9   6       12.59       10.97      1.74 o 
   3   9   6        8.68        7.48      1.43 o 
   4   9   6        3.06        2.84      1.40 o 
   5   9   6        4.52        4.09      2.12 o 
   6   9   6       10.96        8.75      2.23 o 
  -5  10   6        0.94        1.25      1.97 o 
  -4  10   6       13.54       12.84      5.19 o 
  -3  10   6        4.43        2.96      2.29 o 
  -2  10   6        6.17        8.50      2.61 o 
  -1  10   6        0.07        0.28      1.57 o 
 -23   1   7       11.13       10.76      1.37 o 
 -22   1   7        0.01       -0.48      1.64 o 
 -21   1   7       22.80       25.41      2.92 o 
 -20   1   7        1.17        4.22      1.85 o 
 -19   1   7       26.10       22.25      3.42 o 
 -18   1   7       62.02       66.91      4.11 o 
 -17   1   7      127.42      111.38      5.57 o 
 -16   1   7      146.20      169.36      5.07 o 
 -15   1   7      133.97      114.35     10.41 o 
 -14   1   7       56.34       59.44      6.59 o 
 -13   1   7       97.34       84.03      2.89 o 
 -12   1   7      944.21      954.70     13.60 o 
 -11   1   7      565.47      467.14      7.42 o 
 -10   1   7        0.56        0.52      0.98 o 
  -9   1   7       91.13       89.41      1.76 o 
  -8   1   7      562.11      526.46      6.96 o 
  -7   1   7     1516.24     1362.72     17.55 o 
  -6   1   7        8.76       20.91      1.10 o 
  -5   1   7      407.83      389.86      4.94 o 
  -4   1   7      154.62      160.07      2.90 o 
  -3   1   7      462.97      399.17      7.85 o 
  -2   1   7       90.23      103.22      4.36 o 
  -1   1   7      311.28      263.30      3.47 o 
   0   1   7      720.32      717.29      9.50 o 
   1   1   7      396.39      376.63      5.50 o 
   2   1   7       61.54       55.44      1.94 o 
   3   1   7      171.83      135.66      2.76 o 
   4   1   7     1087.35     1125.66     15.47 o 
   5   1   7       56.46       61.12      1.61 o 
   6   1   7        0.44        1.02      0.75 o 
   7   1   7       54.11       37.51      1.77 o 
   8   1   7      323.25      346.34      5.29 o 
   9   1   7        2.81        3.50      0.83 o 
  10   1   7       87.67       72.79      4.98 o 
  11   1   7        4.55        8.25      3.37 o 
  12   1   7       15.16       29.76      4.66 o 
  13   1   7        0.05        1.34      2.74 o 
  14   1   7       37.57       33.11      5.05 o 
  15   1   7        0.10       -0.55      2.71 o 
  16   1   7        5.38        4.94      4.23 o 
 -23   2   7        0.09        1.59      1.98 o 
 -22   2   7       73.82       76.50      3.94 o 
 -21   2   7      116.71      106.96      3.99 o 
 -20   2   7       98.11       76.29      4.73 o 
 -19   2   7        0.71       -2.14      1.58 o 
 -18   2   7       32.10       38.11      7.77 o 
 -17   2   7      377.90      358.35      8.94 o 
 -16   2   7      331.89      308.20      7.59 o 
 -15   2   7       69.85       71.23      5.66 o 
 -14   2   7        1.76        1.43      1.30 o 
 -13   2   7      796.28      832.57     47.54 o 
 -12   2   7       88.79       77.38      3.42 o 
 -11   2   7      314.68      307.69      6.38 o 
 -10   2   7      212.90      199.64      3.51 o 
  -9   2   7      601.84      547.44      7.29 o 
  -8   2   7      153.28      146.30      2.73 o 
  -7   2   7      213.85      231.92      3.80 o 
  -6   2   7     1023.20     1143.89     16.78 o 
  -5   2   7      725.23      647.84      7.97 o 
  -4   2   7     3991.25     4345.39     63.86 o 
  -3   2   7      363.56      342.16      4.90 o 
  -2   2   7       44.30       40.28      1.71 o 
  -1   2   7      121.05       96.81      2.11 o 
   0   2   7     1168.38     1229.78     16.12 o 
   1   2   7      989.26      919.88     12.34 o 
   2   2   7      158.42      144.13      4.18 o 
   3   2   7        1.69        2.13      0.93 o 
   4   2   7       24.05       26.42      1.23 o 
   5   2   7      645.96      636.88      8.12 o 
   6   2   7       13.09       11.96      0.94 o 
   7   2   7       48.32       54.87      2.59 o 
   8   2   7       19.12       16.43      1.76 o 
   9   2   7      108.84       98.92      2.93 o 
  10   2   7      143.60      136.04      3.82 o 
  11   2   7      142.78      138.10      7.32 o 
  12   2   7        1.98        2.56      4.00 o 
  13   2   7       10.71        6.34      4.08 o 
  14   2   7       60.82       56.05      8.22 o 
  15   2   7       64.45       72.22      9.40 o 
  16   2   7       69.04       94.13      6.60 o 
 -22   3   7       11.72       13.83      2.52 o 
 -21   3   7        2.06       -1.33      2.17 o 
 -20   3   7       59.88       57.70      3.09 o 
 -19   3   7       35.45       41.70      5.70 o 
 -18   3   7        4.75        3.29      2.20 o 
 -17   3   7       29.05       28.89      2.15 o 
 -16   3   7       22.29       29.08      2.65 o 
 -15   3   7       43.44       95.73     25.59 o 
 -14   3   7       69.58       62.56      8.68 o 
 -13   3   7       13.76        7.42      1.12 o 
 -12   3   7       48.94       57.10     10.62 o 
 -11   3   7      404.73      400.40      6.90 o 
 -10   3   7       54.89       71.27      2.49 o 
  -9   3   7      188.20      209.24      3.55 o 
  -8   3   7        6.95        8.59      1.62 o 
  -7   3   7     2863.73     3161.86     78.52 o 
  -6   3   7     6889.66     7707.95    115.08 o 
  -5   3   7     1321.30     1574.37     35.55 o 
  -4   3   7     1262.63     1282.36     18.18 o 
  -3   3   7     6359.83     7763.98    137.06 o 
  -2   3   7     8953.15    10163.42    186.46 o 
  -1   3   7     2056.26     2270.63     41.32 o 
   0   3   7      444.29      441.49      7.39 o 
   1   3   7     1941.80     2013.14    112.94 o 
   2   3   7       20.58       30.50      2.05 o 
   3   3   7      434.16      431.11      6.31 o 
   4   3   7        0.45        0.57      0.80 o 
   5   3   7      148.67      186.54      3.25 o 
   6   3   7      186.85      183.02      3.28 o 
   7   3   7       47.63       42.18      2.28 o 
   8   3   7       87.34       91.69      4.42 o 
   9   3   7       15.65       13.24      2.15 o 
  10   3   7        0.11       -0.71      1.32 o 
  11   3   7       21.55       21.69      2.22 o 
  12   3   7       56.45       59.58      3.08 o 
  13   3   7       35.73       40.77      4.40 o 
  14   3   7        2.75        1.27      2.91 o 
  15   3   7       21.27       20.61      5.39 o 
 -21   4   7       50.67       49.62      3.21 o 
 -20   4   7      170.71      196.06      5.87 o 
 -19   4   7       53.33       56.23      3.61 o 
 -18   4   7       41.70       49.89      3.52 o 
 -17   4   7      292.23      307.88      9.63 o 
 -16   4   7      297.31      336.68      6.60 o 
 -15   4   7      194.57      198.83      4.42 o 
 -14   4   7      247.52      266.51     12.61 o 
 -13   4   7      779.39      778.02     11.41 o 
 -12   4   7       11.46       10.78      1.36 o 
 -11   4   7      204.49      221.33     20.45 o 
 -10   4   7      252.26      243.97      3.30 o 
  -9   4   7      866.24      843.85     15.29 o 
  -8   4   7      558.89      576.11     10.83 o 
  -7   4   7        6.33       11.40      1.91 o 
  -6   4   7        1.21        0.66      1.23 o 
  -5   4   7      321.06      298.71      6.89 o 
  -4   4   7      325.88      341.28      4.25 o 
  -3   4   7      107.24       91.89      1.83 o 
  -2   4   7       45.10       50.12      2.03 o 
  -1   4   7      140.21      133.27      2.91 o 
   0   4   7      321.87      304.44     11.99 o 
   1   4   7      423.06      367.42      5.51 o 
   2   4   7        0.58        0.74      1.15 o 
   3   4   7       90.38       79.66      2.45 o 
   4   4   7       62.44       68.98      2.55 o 
   5   4   7      980.06      964.55     12.85 o 
   6   4   7      377.39      391.79      6.21 o 
   7   4   7       49.16       56.11      3.28 o 
   8   4   7      140.15      143.21      4.46 o 
   9   4   7      624.58      677.84     11.71 o 
  10   4   7      399.06      448.80      9.80 o 
  11   4   7       17.76       21.53      2.86 o 
  12   4   7      129.21      130.92     10.35 o 
  13   4   7      135.38      148.51      9.40 o 
  14   4   7      144.49      181.39      9.00 o 
  15   4   7       23.62       19.01      8.44 o 
 -20   5   7        0.58        0.99      1.30 o 
 -19   5   7        3.16        2.72      1.28 o 
 -18   5   7        0.00       -1.10      1.37 o 
 -17   5   7       94.98       91.51      9.52 o 
 -16   5   7       98.34       88.32      3.07 o 
 -15   5   7       58.80       61.17      2.35 o 
 -14   5   7        0.00        1.75      1.07 o 
 -13   5   7      173.59      185.80      5.76 o 
 -12   5   7      195.33      185.98     14.19 o 
 -11   5   7       38.63       66.45     23.06 o 
 -10   5   7        0.66        4.47      2.86 o 
  -9   5   7       42.12       46.21      4.44 o 
  -8   5   7       10.03        6.58      2.45 o 
  -7   5   7       28.38       36.66      5.09 o 
  -6   5   7        4.81        1.99      2.02 o 
  -5   5   7       20.12       20.81      2.94 o 
  -4   5   7       24.29       32.91      6.67 o 
  -3   5   7      250.65      264.51      3.75 o 
  -2   5   7        9.82        7.98      1.38 o 
  -1   5   7       66.08       66.57      1.77 o 
   0   5   7       37.76       35.67      1.93 o 
   1   5   7      199.64      205.42      3.44 o 
   2   5   7        6.47        7.89      1.78 o 
   3   5   7      512.01      507.30      7.44 o 
   4   5   7       28.60       31.04      3.79 o 
   5   5   7       32.87       51.14     10.80 o 
   6   5   7       27.44       28.81      1.98 o 
   7   5   7      567.68      595.76     11.41 o 
   8   5   7       42.56       38.90      4.06 o 
   9   5   7        0.10        0.21      1.46 o 
  10   5   7       14.90       10.63      2.59 o 
  11   5   7       75.95       82.00      3.78 o 
  12   5   7       12.94       20.99      2.29 o 
  13   5   7        0.96       -0.21      1.28 o 
  14   5   7        2.12        2.04      1.55 o 
 -19   6   7        2.99        2.49      1.49 o 
 -18   6   7       28.06       23.30      1.86 o 
 -17   6   7       40.75       40.33      2.94 o 
 -16   6   7       34.15       24.75      2.38 o 
 -15   6   7        0.05       -0.41      1.00 o 
 -14   6   7        0.03        1.59      2.04 o 
 -13   6   7      286.46      301.10      9.10 o 
 -12   6   7      213.71      222.30      9.85 o 
 -11   6   7      144.94      153.68      6.51 o 
 -10   6   7      477.94      495.75     13.33 o 
  -9   6   7      623.27      648.13     17.45 o 
  -8   6   7      308.69      296.61     10.32 o 
  -7   6   7      369.63      396.75      8.42 o 
  -6   6   7      402.45      394.90      7.74 o 
  -5   6   7      195.54      222.88      5.52 o 
  -4   6   7      410.91      377.44      7.47 o 
  -3   6   7        8.19       26.63     11.44 o 
  -2   6   7      121.13      126.86      2.51 o 
  -1   6   7        4.28        6.54      1.60 o 
   0   6   7      797.73      751.03     11.33 o 
   1   6   7      578.95      650.24      9.02 o 
   2   6   7      275.73      309.72     13.08 o 
   3   6   7       19.59       22.20      2.13 o 
   4   6   7      714.02      743.53     10.11 o 
   5   6   7      255.82      283.87      4.88 o 
   6   6   7       29.09       28.29      2.73 o 
   7   6   7        2.32        2.18      1.75 o 
   8   6   7       62.86       64.67      3.09 o 
   9   6   7       29.77       42.74      5.30 o 
  10   6   7       81.72       76.70      4.78 o 
  11   6   7       22.19       23.41      2.69 o 
  12   6   7       24.96       26.49      5.08 o 
 -17   7   7        1.53        2.17      2.12 o 
 -16   7   7       28.95       34.40      4.10 o 
 -15   7   7       21.23       22.49      3.62 o 
 -14   7   7        8.33        4.61      2.69 o 
 -13   7   7        6.98        8.23      2.85 o 
 -12   7   7       41.13       39.94      3.97 o 
 -11   7   7        0.97        0.41      1.73 o 
 -10   7   7        1.81        2.12      3.70 o 
  -9   7   7        6.64        6.80      2.54 o 
  -8   7   7       10.53        9.73      2.70 o 
  -7   7   7       34.15       26.24      2.95 o 
  -6   7   7       23.70       17.25      2.75 o 
  -5   7   7       13.08       11.68      2.23 o 
  -4   7   7       32.37       28.07      3.43 o 
  -3   7   7       15.48       13.57      2.34 o 
  -2   7   7       90.77       73.69      1.82 o 
  -1   7   7        2.80        1.57      0.89 o 
   0   7   7       15.43       19.58      3.09 o 
   1   7   7        2.85        0.50      0.94 o 
   2   7   7       21.66       20.84      1.59 o 
   3   7   7        1.52       -0.81      1.73 o 
   4   7   7       16.15       14.62      1.74 o 
   5   7   7        1.29        2.34      1.17 o 
   6   7   7        9.63        9.57      1.62 o 
   7   7   7       76.96       84.76      4.01 o 
   8   7   7       23.70       30.24      2.81 o 
   9   7   7        0.39       -0.83      1.46 o 
  10   7   7       23.77       23.75      3.42 o 
  11   7   7       36.22       32.45      5.06 o 
 -15   8   7       33.82       36.84      4.30 o 
 -14   8   7       10.75        8.03      2.83 o 
 -13   8   7        3.85        3.23      3.02 o 
 -12   8   7       31.51       30.22      3.46 o 
 -11   8   7       21.45       23.83      4.92 o 
 -10   8   7        6.00        3.90      2.27 o 
  -9   8   7        0.83       -0.79      2.35 o 
  -8   8   7       67.62       60.45      4.46 o 
  -7   8   7        1.87        4.26      1.89 o 
  -6   8   7        0.91        1.87      2.09 o 
  -5   8   7        9.11       13.36      2.30 o 
  -4   8   7        0.27        0.39      1.70 o 
  -3   8   7        3.36       13.34      7.77 o 
  -2   8   7       52.54       50.64      2.59 o 
  -1   8   7        3.82        3.87      1.05 o 
   0   8   7       27.18       28.16      1.89 o 
   1   8   7        2.80        0.90      1.10 o 
   2   8   7       91.88       94.20      2.58 o 
   3   8   7        9.54       11.73      1.50 o 
   4   8   7        0.52        0.18      0.99 o 
   5   8   7        0.05        1.46      1.38 o 
   6   8   7       22.14       24.38      2.14 o 
   7   8   7       32.69       39.36      2.32 o 
   8   8   7        0.86       -0.66      1.34 o 
 -11   9   7       24.21       24.10      3.58 o 
 -10   9   7        0.00       -1.24      3.59 o 
  -9   9   7        7.23       13.01      3.00 o 
  -8   9   7        1.85        4.12      5.23 o 
  -7   9   7       70.66       72.36      4.10 o 
  -6   9   7        9.86       12.37      3.03 o 
  -5   9   7       15.19       20.85      3.59 o 
  -4   9   7        7.77        7.39      2.68 o 
  -3   9   7       90.72       93.15      5.09 o 
  -2   9   7        1.95        1.71      1.10 o 
  -1   9   7       22.43       17.78      1.54 o 
   0   9   7       10.08        6.98      1.41 o 
   1   9   7       67.19       63.61      2.52 o 
   2   9   7        7.24        5.78      1.63 o 
   3   9   7        4.49        4.09      1.54 o 
   4   9   7       24.76       25.98      2.81 o 
   5   9   7       11.74        7.43      1.85 o 
 -23   0   8       27.49       33.58      3.99 o 
 -22   0   8       41.69       32.20      2.75 o 
 -21   0   8       11.43       10.89      4.76 o 
 -20   0   8        1.12        3.59      3.65 o 
 -19   0   8       12.39       17.54      4.63 o 
 -18   0   8       13.89        6.59      3.52 o 
 -17   0   8      114.80      107.07     10.69 o 
 -16   0   8        0.03        1.63      4.17 o 
 -15   0   8       20.72       13.92      3.75 o 
 -14   0   8      595.41      628.32     12.86 o 
 -13   0   8     1029.37     1003.91     20.83 o 
 -12   0   8      163.33      182.05      4.68 o 
 -11   0   8      264.20      272.33      6.60 o 
 -10   0   8     2017.80     2073.53     44.37 o 
  -9   0   8     6015.85     6745.98    161.01 o 
  -8   0   8     1086.46     1037.75     18.26 o 
  -7   0   8      384.10      382.80      7.65 o 
  -6   0   8      190.59      233.04      5.66 o 
  -5   0   8     8352.05     9423.10    236.82 o 
  -4   0   8    12017.35    13596.05    373.71 o 
  -3   0   8     8177.40     9262.45    230.44 o 
  -2   0   8      543.79      560.94     11.69 o 
  -1   0   8      296.57      337.35      7.73 o 
   0   0   8     2189.89     2175.86     44.69 o 
   1   0   8     5867.88     6506.16    154.68 o 
   2   0   8     3467.26     3869.28     83.46 o 
   3   0   8      863.58      800.51     16.57 o 
   4   0   8      183.93      203.70      6.38 o 
   5   0   8      675.16      674.07     15.32 o 
   6   0   8     1118.46     1231.82     26.85 o 
   7   0   8        6.64        7.19      1.04 o 
   8   0   8        0.08       -1.24      4.83 o 
   9   0   8       63.11       66.77     10.95 o 
  10   0   8        3.72        3.98      6.78 o 
  11   0   8       46.36       56.53     12.26 o 
  12   0   8       14.28       27.26     10.89 o 
  13   0   8       10.06       13.30      9.91 o 
  14   0   8       51.08       37.04     12.65 o 
  15   0   8        7.05        1.63      7.69 o 
  16   0   8        3.28        2.35      8.35 o 
 -23   1   8        4.80        3.00      1.64 o 
 -22   1   8        1.44        0.46      1.72 o 
 -21   1   8        0.00       -0.11      1.66 o 
 -20   1   8       30.22       26.22      4.20 o 
 -19   1   8       56.01       54.02      3.73 o 
 -18   1   8       41.46       43.35      4.69 o 
 -17   1   8      115.59      132.78      8.12 o 
 -16   1   8        7.14       22.88     12.22 o 
 -15   1   8      362.70      388.52      9.24 o 
 -14   1   8       16.03       18.68      1.88 o 
 -13   1   8       61.93       81.42      2.87 o 
 -12   1   8        3.32       28.71      6.30 o 
 -11   1   8     1265.71     1221.00     16.83 o 
 -10   1   8      853.40      875.45     11.86 o 
  -9   1   8      899.14      887.87     11.70 o 
  -8   1   8      257.01      265.52      4.63 o 
  -7   1   8      156.42      152.85      2.79 o 
  -6   1   8      364.35      381.92      5.55 o 
  -5   1   8        0.02       -0.29      0.86 o 
  -4   1   8       22.23       23.41      1.85 o 
  -3   1   8      118.45      110.90      2.98 o 
  -2   1   8      243.22      258.31      5.14 o 
  -1   1   8       81.34       78.91      2.48 o 
   0   1   8      743.47      745.10      9.67 o 
   1   1   8      459.13      453.17      6.44 o 
   2   1   8      900.98      901.86     12.78 o 
   3   1   8      939.43      925.18     13.15 o 
   4   1   8       26.06       38.82      2.54 o 
   5   1   8      110.99      139.53      2.50 o 
   6   1   8       74.01       79.67      1.51 o 
   7   1   8      269.32      283.72      5.02 o 
   8   1   8        9.78       14.26      1.16 o 
   9   1   8      126.29      124.01      5.78 o 
  10   1   8       38.27       45.38      8.02 o 
  11   1   8       31.33       29.71      7.86 o 
  12   1   8       41.94       48.58      6.37 o 
  13   1   8        5.31        6.20      4.35 o 
  14   1   8        0.89        1.68      3.70 o 
  15   1   8        3.21        2.39      3.28 o 
 -23   2   8       43.69       38.01      3.77 o 
 -22   2   8       81.26       79.20      4.22 o 
 -21   2   8        9.76       11.73      3.33 o 
 -20   2   8        6.89        5.80      1.96 o 
 -19   2   8      438.93      463.24     12.56 o 
 -18   2   8      170.80      202.73      5.74 o 
 -17   2   8        0.03       21.67     15.60 o 
 -16   2   8       12.99       14.65      2.94 o 
 -15   2   8      470.03      481.58      8.91 o 
 -14   2   8       41.93       55.60      3.87 o 
 -13   2   8      931.63      906.22     60.11 o 
 -12   2   8        0.19        0.21      0.78 o 
 -11   2   8       25.00       23.34      6.83 o 
 -10   2   8      308.40      305.96      4.41 o 
  -9   2   8     2966.74     2877.85     57.93 o 
  -8   2   8        0.55        0.45      0.89 o 
  -7   2   8       38.80       48.84      1.86 o 
  -6   2   8      904.98      890.06     11.11 o 
  -5   2   8        0.94       -0.01      1.04 o 
  -4   2   8       46.70       59.94      2.14 o 
  -3   2   8       11.27       12.58      1.24 o 
  -2   2   8      833.58      827.65     10.81 o 
  -1   2   8      659.64      669.10      9.80 o 
   0   2   8       20.78       22.40      1.59 o 
   1   2   8     2612.59     2518.68     46.75 o 
   2   2   8      638.89      634.54     20.16 o 
   3   2   8        8.43       10.83      1.45 o 
   4   2   8       58.26       59.97      2.34 o 
   5   2   8     1086.87     1061.85     12.94 o 
   6   2   8       39.33       62.32      2.47 o 
   7   2   8      522.09      464.71     15.04 o 
   8   2   8      149.68      140.58      3.61 o 
   9   2   8       36.75       40.91      2.41 o 
  10   2   8       78.26       92.90      3.87 o 
  11   2   8      526.94      534.82     18.02 o 
  12   2   8       48.33       49.09      5.58 o 
  13   2   8        7.60        7.90      3.20 o 
  14   2   8       38.73       37.65      4.66 o 
  15   2   8       41.72       35.54      5.45 o 
 -22   3   8        0.11        1.02      1.40 o 
 -21   3   8       10.29       13.61      3.00 o 
 -20   3   8       11.18       10.12      2.89 o 
 -19   3   8      166.91      178.52      4.75 o 
 -18   3   8       34.13       41.85      3.66 o 
 -17   3   8       11.54       11.77      2.43 o 
 -16   3   8      150.76      166.66      7.04 o 
 -15   3   8      503.27      500.90      7.91 o 
 -14   3   8      251.75      242.13      6.31 o 
 -13   3   8      418.43      446.50      7.99 o 
 -12   3   8       82.51       88.54      3.35 o 
 -11   3   8      435.12      421.83      6.89 o 
 -10   3   8       50.32       42.85      1.83 o 
  -9   3   8      303.22      313.58      4.99 o 
  -8   3   8      302.48      300.39      4.21 o 
  -7   3   8     1242.75     1125.06     26.94 o 
  -6   3   8      798.38      809.56      9.51 o 
  -5   3   8     1263.25     1065.56     13.36 o 
  -4   3   8       28.85       23.64      1.50 o 
  -3   3   8     1865.73     1660.30     24.25 o 
  -2   3   8      688.86      729.25     11.43 o 
  -1   3   8     1165.52     1006.09     13.75 o 
   0   3   8      221.83      221.09      4.76 o 
   1   3   8      320.89      317.43      6.69 o 
   2   3   8       74.04       60.83      2.63 o 
   3   3   8      220.73      204.70      4.63 o 
   4   3   8      130.42      132.81      3.45 o 
   5   3   8      873.01      909.51     12.14 o 
   6   3   8      247.45      217.14      4.36 o 
   7   3   8      290.12      282.50      4.54 o 
   8   3   8      297.55      338.18      7.37 o 
   9   3   8       38.47       36.44      2.64 o 
  10   3   8       19.67       18.07      2.24 o 
  11   3   8      148.35      147.37      4.59 o 
  12   3   8       28.03       34.63      2.72 o 
  13   3   8        1.28       -1.34      2.88 o 
  14   3   8        6.79        6.31      3.69 o 
  15   3   8       15.57       16.28      4.55 o 
 -21   4   8        0.26       -0.52      1.42 o 
 -20   4   8       97.56       94.15      4.90 o 
 -19   4   8       40.75       50.67      3.20 o 
 -18   4   8       20.33       26.49      2.17 o 
 -17   4   8      100.05      103.41     16.76 o 
 -16   4   8       46.79      128.25     40.74 o 
 -15   4   8       45.12       67.43     20.37 o 
 -14   4   8      341.28      347.80      6.06 o 
 -13   4   8      273.32      258.58     14.32 o 
 -12   4   8      104.05      104.09      6.29 o 
 -11   4   8        5.18       23.92     20.28 o 
 -10   4   8      107.87       93.10      4.74 o 
  -9   4   8      691.99      713.60     14.99 o 
  -8   4   8       63.94       68.28      4.49 o 
  -7   4   8     1043.98     1010.63     18.01 o 
  -6   4   8       80.32       88.97      4.48 o 
  -5   4   8     3153.68     3131.89     55.29 o 
  -4   4   8      198.02      210.84      5.76 o 
  -3   4   8     3421.96     3628.61     48.67 o 
  -2   4   8        3.37        5.86      2.11 o 
  -1   4   8     1165.94     1185.07     17.02 o 
   0   4   8        0.86        3.19      1.68 o 
   1   4   8      804.60      815.73     12.20 o 
   2   4   8       18.69       17.83      1.58 o 
   3   4   8       53.91       63.13      2.43 o 
   4   4   8        3.48        5.44      1.46 o 
   5   4   8      101.55       94.38      3.76 o 
   6   4   8      120.46      121.16      4.30 o 
   7   4   8       36.86       26.20      1.84 o 
   8   4   8       68.92       64.77      3.55 o 
   9   4   8       41.91       39.16      2.87 o 
  10   4   8        0.57        0.97      1.40 o 
  11   4   8        0.07       -1.22      2.03 o 
  12   4   8       52.26       43.95      3.45 o 
  13   4   8        3.25        2.36      2.12 o 
  14   4   8        5.46        2.40      3.03 o 
 -20   5   8       28.28       25.92      2.40 o 
 -19   5   8        1.47        4.35      1.88 o 
 -18   5   8        4.52        3.82      1.67 o 
 -17   5   8      489.29      521.41     13.07 o 
 -16   5   8       15.41       18.50      1.95 o 
 -15   5   8        2.47        6.04      2.28 o 
 -14   5   8       99.86       89.50      2.41 o 
 -13   5   8      178.16      166.59      4.09 o 
 -12   5   8        4.74        2.35      2.95 o 
 -11   5   8      236.31      225.33      6.70 o 
 -10   5   8      585.32      588.16     12.98 o 
  -9   5   8       49.69       53.18      4.11 o 
  -8   5   8       83.80       79.68      4.43 o 
  -7   5   8      142.48      126.45      5.95 o 
  -6   5   8      280.25      265.54      9.70 o 
  -5   5   8      129.27      109.49      5.30 o 
  -4   5   8        3.95        4.30      0.72 o 
  -3   5   8       42.18       54.20      2.12 o 
  -2   5   8      410.46      374.39     12.63 o 
  -1   5   8      435.70      430.64      5.96 o 
   0   5   8       97.52       93.77      3.97 o 
   1   5   8        2.06        5.83      2.46 o 
   2   5   8      833.81      835.04     12.88 o 
   3   5   8      449.07      442.03      6.36 o 
   4   5   8        7.10       11.16      2.09 o 
   5   5   8       63.50       54.79      3.68 o 
   6   5   8      109.38      111.16      3.39 o 
   7   5   8       36.37       39.32      2.95 o 
   8   5   8        2.55        7.52      2.59 o 
   9   5   8      306.83      336.23      7.31 o 
  10   5   8        8.13        9.90      2.18 o 
  11   5   8        9.67       13.56      2.41 o 
  12   5   8       13.89       17.78      3.28 o 
  13   5   8       78.85       87.99      5.31 o 
 -19   6   8        0.98        2.43      2.08 o 
 -18   6   8       78.18       80.10      6.13 o 
 -17   6   8       18.00       16.47      1.63 o 
 -16   6   8        4.10        2.73      0.89 o 
 -15   6   8       11.00       10.68      4.43 o 
 -14   6   8      383.67      369.42     13.00 o 
 -13   6   8      255.01      276.98     15.27 o 
 -12   6   8       90.17       91.97      6.30 o 
 -11   6   8      131.83      138.82      8.09 o 
 -10   6   8      438.33      437.05     15.41 o 
  -9   6   8      631.22      626.30     19.59 o 
  -8   6   8       54.70       59.62      5.64 o 
  -7   6   8       37.53       43.78      3.99 o 
  -6   6   8       48.56       48.26      4.80 o 
  -5   6   8       26.44       28.37      2.88 o 
  -4   6   8        6.47        2.82      1.57 o 
  -3   6   8       22.15       24.05      1.09 o 
  -2   6   8        9.59        9.37      1.08 o 
  -1   6   8       26.21       22.44      1.98 o 
   0   6   8       97.55      101.88     10.85 o 
   1   6   8      412.03      410.54      6.52 o 
   2   6   8       98.07       93.71      3.64 o 
   3   6   8        2.44        3.01      1.04 o 
   4   6   8      135.64      118.62      3.41 o 
   5   6   8      301.21      291.85      6.11 o 
   6   6   8      144.31      146.14      4.85 o 
   7   6   8        0.12        1.67      1.57 o 
   8   6   8        0.84       -1.52      1.82 o 
   9   6   8       53.29       59.21      3.79 o 
  10   6   8       70.46       79.38      4.05 o 
  11   6   8        1.31        1.09      1.60 o 
 -17   7   8        2.01        1.92      2.28 o 
 -16   7   8        1.70        3.32      2.87 o 
 -15   7   8       94.09      112.40      5.53 o 
 -14   7   8        4.07        4.16      2.23 o 
 -13   7   8       10.00       11.89      3.24 o 
 -12   7   8       28.58       28.57      3.25 o 
 -11   7   8      108.23      131.16      5.57 o 
 -10   7   8       14.05       16.52      3.04 o 
  -9   7   8        4.71        6.85      2.58 o 
  -8   7   8       43.99       35.73      4.62 o 
  -7   7   8      208.59      216.09      6.84 o 
  -6   7   8        0.13        7.77      2.81 o 
  -5   7   8      353.90      359.63      8.30 o 
  -4   7   8        0.26        3.01      2.64 o 
  -3   7   8      239.42      211.96      8.83 o 
  -2   7   8       39.60       70.19     12.06 o 
  -1   7   8      301.06      311.20      5.74 o 
   0   7   8       22.63       20.38      1.90 o 
   1   7   8        0.10        0.45      1.01 o 
   2   7   8      163.09      168.88      3.70 o 
   3   7   8       91.19      100.49      3.06 o 
   4   7   8       28.16       27.80      2.23 o 
   5   7   8       56.44       62.95      3.16 o 
   6   7   8       33.35       30.25      2.72 o 
   7   7   8       78.87       92.14      3.93 o 
   8   7   8       22.01       21.76      2.25 o 
   9   7   8        0.71        1.33      1.54 o 
  10   7   8        0.12        0.26      1.75 o 
 -15   8   8        0.68        0.32      2.45 o 
 -14   8   8       56.38       54.26      8.79 o 
 -13   8   8        4.72        4.37      2.47 o 
 -12   8   8        0.93        0.22      2.44 o 
 -11   8   8       13.71       13.19      2.87 o 
 -10   8   8       24.42       26.96      4.97 o 
  -9   8   8       48.10       40.93      5.55 o 
  -8   8   8        0.90        2.60      2.82 o 
  -7   8   8        1.02        3.77      2.83 o 
  -6   8   8        0.11       -0.15      1.52 o 
  -5   8   8        4.33        2.28      1.89 o 
  -4   8   8        0.07       -1.35      1.87 o 
  -3   8   8        0.32       -0.05      1.50 o 
  -2   8   8       30.70       24.37      2.91 o 
  -1   8   8        4.63        5.77      1.17 o 
   0   8   8       22.41       22.87      1.67 o 
   1   8   8       38.78       37.20      2.53 o 
   2   8   8       93.57       84.24      2.61 o 
   3   8   8        0.40        2.38      1.04 o 
   4   8   8        6.45        4.05      1.82 o 
   5   8   8       11.63       14.02      1.82 o 
   6   8   8       91.20       92.01      4.92 o 
   7   8   8        2.58        5.26      1.89 o 
 -11   9   8       23.11       25.34      5.48 o 
 -10   9   8        4.26        3.98      2.51 o 
  -9   9   8        9.52        8.82      6.52 o 
  -8   9   8        6.18        5.25      4.12 o 
  -7   9   8       58.83       64.90      4.64 o 
  -6   9   8       30.45       25.30      5.11 o 
  -5   9   8       44.38       48.31      3.75 o 
  -4   9   8        9.85        5.50      2.69 o 
  -3   9   8       27.52       31.54      3.39 o 
  -2   9   8       48.22       46.90      5.77 o 
  -1   9   8       98.65      120.03      5.07 o 
   0   9   8       50.25       44.86      2.23 o 
   1   9   8        6.06        5.79      1.45 o 
   2   9   8        1.50        0.89      1.14 o 
   3   9   8       32.75       35.98      3.35 o 
   4   9   8       13.36       11.88      1.73 o 
 -23   1   9        4.50        4.49      2.25 o 
 -22   1   9        4.96        6.77      2.88 o 
 -21   1   9       85.43       96.63      5.48 o 
 -20   1   9        5.01        6.80      3.59 o 
 -19   1   9        5.01        3.55      3.05 o 
 -18   1   9       91.03       87.06      5.32 o 
 -17   1   9      144.39      155.70      8.41 o 
 -16   1   9       83.51       73.13      5.28 o 
 -15   1   9      130.93      127.42      3.52 o 
 -14   1   9        3.62       13.40      2.70 o 
 -13   1   9        0.19        0.32      0.96 o 
 -12   1   9      800.01      785.59     11.96 o 
 -11   1   9      186.04      148.53      3.18 o 
 -10   1   9      861.94      913.15     12.54 o 
  -9   1   9     1160.14      994.07     13.11 o 
  -8   1   9     1038.97     1016.73     13.54 o 
  -7   1   9      130.76      113.85      2.26 o 
  -6   1   9     1441.88     1541.91     20.99 o 
  -5   1   9     2890.18     2876.64     50.59 o 
  -4   1   9        5.70        8.43      1.57 o 
  -3   1   9      206.17      195.88      3.96 o 
  -2   1   9     3104.09     3457.31     51.07 o 
  -1   1   9     1181.94     1021.07     14.35 o 
   0   1   9      179.58      154.16      4.32 o 
   1   1   9        6.26        9.60      2.24 o 
   2   1   9     2244.37     2250.35     35.31 o 
   3   1   9       16.49       11.09      1.78 o 
   4   1   9      199.59      164.72      4.38 o 
   5   1   9      127.72      121.81      2.49 o 
   6   1   9       98.71       93.78      2.00 o 
   7   1   9       56.22       56.82      2.32 o 
   8   1   9       53.62       44.70      2.19 o 
   9   1   9       75.66       79.04      4.49 o 
  10   1   9       49.78       64.16      5.60 o 
  11   1   9       56.31       62.14      6.88 o 
  12   1   9        1.93        0.90      3.38 o 
  13   1   9        3.87        5.86      4.43 o 
  14   1   9        5.77       14.03      5.53 o 
  15   1   9        7.88        9.85      7.63 o 
 -23   2   9       27.59       26.81      3.73 o 
 -22   2   9        1.06       -1.48      2.00 o 
 -21   2   9       40.33       52.90      3.85 o 
 -20   2   9      154.11      153.41      8.08 o 
 -19   2   9       38.40       44.54      6.98 o 
 -18   2   9        6.91       27.23     13.02 o 
 -17   2   9       45.83       53.55      2.88 o 
 -16   2   9        4.52        8.14      2.54 o 
 -15   2   9        9.84       90.64      8.65 o 
 -14   2   9       98.50      108.68      4.86 o 
 -13   2   9      194.48      191.87      6.35 o 
 -12   2   9      434.24      430.42      6.96 o 
 -11   2   9      202.72      193.91      3.63 o 
 -10   2   9      207.73      191.90      3.70 o 
  -9   2   9      548.03      530.25      7.57 o 
  -8   2   9        6.54        7.43      2.96 o 
  -7   2   9     2557.57     2753.62     79.26 o 
  -6   2   9        4.16        3.40      1.02 o 
  -5   2   9      344.48      342.39      5.69 o 
  -4   2   9     1469.70     1364.05     20.13 o 
  -3   2   9     4435.85     4927.48     79.43 o 
  -2   2   9      147.73      121.41      4.21 o 
  -1   2   9        1.40        2.35      1.62 o 
   0   2   9       50.27       49.42      3.77 o 
   1   2   9      962.39      942.90     15.34 o 
   2   2   9       47.18       45.82      1.85 o 
   3   2   9       39.20       38.49      2.18 o 
   4   2   9      267.82      283.61      5.15 o 
   5   2   9       50.09       44.28      1.54 o 
   6   2   9        0.26       -0.36      0.55 o 
   7   2   9       39.48       43.08      2.45 o 
   8   2   9        8.40        5.85      1.59 o 
   9   2   9        4.15        4.07      1.42 o 
  10   2   9       48.95       54.53      2.43 o 
  11   2   9       55.52       66.97     10.42 o 
  12   2   9       73.06       70.69     10.69 o 
  13   2   9       12.12        9.72      7.27 o 
  14   2   9       12.37       12.40      5.25 o 
 -22   3   9        8.20        6.58      3.02 o 
 -21   3   9        0.48        0.23      1.37 o 
 -20   3   9      189.80      170.24      5.05 o 
 -19   3   9        1.28       -2.17      2.10 o 
 -18   3   9      113.43      148.08      4.02 o 
 -17   3   9       10.12       10.79      1.70 o 
 -16   3   9      297.80      287.74      8.72 o 
 -15   3   9       70.51       73.68      3.65 o 
 -14   3   9        6.55       71.33      9.44 o 
 -13   3   9      132.17      147.51     16.15 o 
 -12   3   9        2.34        2.65      2.51 o 
 -11   3   9      301.20      319.67      5.81 o 
 -10   3   9       32.97       38.68      5.20 o 
  -9   3   9       11.16       12.90      1.18 o 
  -8   3   9      309.62      287.44      3.61 o 
  -7   3   9       90.69       83.10      1.84 o 
  -6   3   9     1925.68     1935.50     49.81 o 
  -5   3   9      379.42      388.30     12.25 o 
  -4   3   9      259.30      243.74      4.12 o 
  -3   3   9      213.42      205.29      3.67 o 
  -2   3   9      917.47      900.86     11.58 o 
  -1   3   9       83.10       82.55      7.75 o 
   0   3   9      402.74      405.66      6.66 o 
   1   3   9      594.61      625.11     12.44 o 
   2   3   9       40.06       36.62      2.86 o 
   3   3   9       76.68       73.51      3.70 o 
   4   3   9        0.84       -1.13      1.33 o 
   5   3   9      220.69      220.76      4.53 o 
   6   3   9      257.95      239.04      4.53 o 
   7   3   9       59.20       61.83      2.32 o 
   8   3   9        2.38        2.03      2.81 o 
   9   3   9        5.84        5.95      1.90 o 
  10   3   9      306.72      296.12      8.03 o 
  11   3   9        3.07        3.85      1.64 o 
  12   3   9        3.32        3.98      1.49 o 
  13   3   9        3.42        2.27      3.77 o 
  14   3   9       25.68       21.34      4.88 o 
 -22   4   9       76.21       87.26      5.59 o 
 -21   4   9       67.98       68.47      4.48 o 
 -20   4   9       55.78       59.45      3.91 o 
 -19   4   9        0.65        3.06      2.88 o 
 -18   4   9       10.35       10.11      2.35 o 
 -17   4   9        0.06        0.32      1.26 o 
 -16   4   9      584.25      594.29      9.87 o 
 -15   4   9      278.21      265.93      5.60 o 
 -14   4   9      338.52      337.04      6.48 o 
 -13   4   9      175.18      176.56      4.50 o 
 -12   4   9      852.35      846.21     12.08 o 
 -11   4   9     1205.58     1141.22     13.75 o 
 -10   4   9      300.52      270.91      6.98 o 
  -9   4   9      301.62      289.33      8.05 o 
  -8   4   9      132.89      153.93     18.05 o 
  -7   4   9     1586.72     1467.50     26.44 o 
  -6   4   9      265.20      298.71     21.89 o 
  -5   4   9      332.52      328.43     21.69 o 
  -4   4   9     1724.94     1791.51     55.23 o 
  -3   4   9     1387.05     1336.11     21.60 o 
  -2   4   9       53.53       56.53      3.23 o 
  -1   4   9      168.14      149.92      3.60 o 
   0   4   9       23.75       27.96      2.20 o 
   1   4   9     1186.94     1161.51     17.80 o 
   2   4   9      904.31      876.99     13.73 o 
   3   4   9       33.26       34.13      4.63 o 
   4   4   9      256.79      277.79      6.37 o 
   5   4   9      438.85      465.12      8.96 o 
   6   4   9     1290.10     1337.52     18.22 o 
   7   4   9      102.13       99.29      2.81 o 
   8   4   9      212.33      218.00      6.99 o 
   9   4   9        3.52        3.01      2.38 o 
  10   4   9      152.57      158.83      5.29 o 
  11   4   9      111.26      108.16      5.34 o 
  12   4   9      136.46      131.64      6.90 o 
  13   4   9       92.22      111.85     11.61 o 
 -21   5   9        9.54        5.31      2.05 o 
 -20   5   9       14.73       11.81      2.05 o 
 -19   5   9       36.11       33.34      2.44 o 
 -18   5   9        5.23       43.38     33.69 o 
 -17   5   9       22.30       22.82      7.22 o 
 -16   5   9       93.21       96.78      3.94 o 
 -15   5   9       41.80       41.08      1.75 o 
 -14   5   9        3.83       21.45     17.31 o 
 -13   5   9       14.87       13.24      4.21 o 
 -12   5   9        4.80        3.84      2.73 o 
 -11   5   9       52.42       51.12      5.49 o 
 -10   5   9      215.79      205.29     10.53 o 
  -9   5   9      294.30      325.16     10.34 o 
  -8   5   9      223.84      210.61      7.96 o 
  -7   5   9       75.95       73.67      6.82 o 
  -6   5   9      687.39      689.52     13.18 o 
  -5   5   9      549.20      602.09     11.70 o 
  -4   5   9       61.50       62.88      2.03 o 
  -3   5   9      143.18      151.00      3.14 o 
  -2   5   9      117.42      125.29      3.02 o 
  -1   5   9      128.86      147.04      3.61 o 
   0   5   9      407.42      395.99      5.65 o 
   1   5   9       81.52       91.03      3.89 o 
   2   5   9        4.21        5.57      1.48 o 
   3   5   9        0.24        0.58      1.44 o 
   4   5   9        0.16        0.28      1.00 o 
   5   5   9       43.01       40.30      2.35 o 
   6   5   9      120.11      134.86      3.94 o 
   7   5   9       20.21       16.32      2.54 o 
   8   5   9      111.77      108.74      4.35 o 
   9   5   9       87.78       83.37      3.65 o 
  10   5   9       85.12       90.76      4.18 o 
  11   5   9       17.49       18.00      2.92 o 
  12   5   9       26.21       20.48      3.12 o 
 -19   6   9       56.45       75.11      6.15 o 
 -18   6   9        0.06        0.62      3.40 o 
 -17   6   9       19.60       15.62      4.28 o 
 -16   6   9       10.82        6.65      5.18 o 
 -15   6   9       56.38       66.29      5.48 o 
 -14   6   9        0.02       28.28     23.96 o 
 -13   6   9       19.09       25.11      6.04 o 
 -12   6   9       18.89       20.94      3.34 o 
 -11   6   9        3.02       32.61     19.67 o 
 -10   6   9      141.87      122.15      5.72 o 
  -9   6   9      276.42      273.88      8.54 o 
  -8   6   9        6.53        2.96      2.49 o 
  -7   6   9       69.94       71.00      4.66 o 
  -6   6   9      111.37      108.14      5.75 o 
  -5   6   9        9.24        5.55      2.14 o 
  -4   6   9        3.28        5.86      2.01 o 
  -3   6   9      131.11      124.95      2.76 o 
  -2   6   9       62.33       48.55      5.03 o 
  -1   6   9      137.02      144.70      3.24 o 
   0   6   9      110.20      107.42      3.89 o 
   1   6   9        4.08        3.90      1.71 o 
   2   6   9       93.49       79.03      3.01 o 
   3   6   9       42.52       46.89      2.49 o 
   4   6   9       36.69       37.40      2.37 o 
   5   6   9       89.05       95.70      3.92 o 
   6   6   9        0.72        1.37      1.10 o 
   7   6   9        0.51        1.98      2.05 o 
   8   6   9        0.02       -1.93      1.99 o 
   9   6   9      122.55      130.21      4.83 o 
  10   6   9       19.40       23.81      2.80 o 
  11   6   9       12.62       12.23      3.01 o 
 -17   7   9       12.69       10.51      3.34 o 
 -16   7   9        6.13        3.77      2.60 o 
 -15   7   9       10.59       13.59      2.99 o 
 -14   7   9        0.06       -2.48      2.26 o 
 -13   7   9        2.98        4.01      2.06 o 
 -12   7   9       53.90       44.29      4.45 o 
 -11   7   9       24.01       23.21      2.87 o 
 -10   7   9        7.77        5.70      2.36 o 
  -9   7   9        3.62        4.10      2.39 o 
  -8   7   9      356.71      344.92      9.13 o 
  -7   7   9       15.02       12.27      2.94 o 
  -6   7   9      194.48      184.67      7.92 o 
  -5   7   9        9.19        9.97      3.46 o 
  -4   7   9       94.82       91.81      4.96 o 
  -3   7   9       48.29       62.43     22.63 o 
  -2   7   9      415.02      395.82     13.41 o 
  -1   7   9        6.98        9.35      1.45 o 
   0   7   9       27.69       27.95      1.74 o 
   1   7   9       50.92       49.74      2.93 o 
   2   7   9      129.23      130.12      3.13 o 
   3   7   9        1.17        0.65      1.82 o 
   4   7   9        0.92        1.18      1.27 o 
   5   7   9        0.08       -0.02      1.10 o 
   6   7   9        2.16        1.59      2.07 o 
   7   7   9        0.48       -1.49      2.33 o 
   8   7   9       16.22       18.78      2.71 o 
   9   7   9        0.00        1.31      1.93 o 
 -15   8   9        0.34       -0.28      2.17 o 
 -14   8   9       18.23       26.18      3.93 o 
 -13   8   9       48.73       59.06      6.85 o 
 -12   8   9        1.34        3.12      2.18 o 
 -11   8   9       10.11       12.41      3.71 o 
 -10   8   9       38.24       35.56      4.00 o 
  -9   8   9       17.05       20.69      3.66 o 
  -8   8   9        3.81        0.09      2.16 o 
  -7   8   9       11.87       13.10      3.03 o 
  -6   8   9        8.31        7.55      4.79 o 
  -5   8   9        3.72        3.61      2.49 o 
  -4   8   9       33.45       24.69      2.78 o 
  -3   8   9       14.58       14.87      3.50 o 
  -2   8   9       27.23       27.97      1.52 o 
  -1   8   9        6.97        8.65      1.25 o 
   0   8   9       30.91       25.67      1.90 o 
   1   8   9       24.23       25.30      2.03 o 
   2   8   9       44.22       53.06      2.90 o 
   3   8   9       36.59       37.52      2.65 o 
   4   8   9       11.36       11.91      2.38 o 
   5   8   9       12.53       15.76      3.66 o 
   6   8   9        0.22        0.97      2.10 o 
 -11   9   9       57.43       61.60      4.31 o 
 -10   9   9        9.34        7.66      3.81 o 
  -9   9   9       56.19       56.05      5.58 o 
  -8   9   9        1.78       -0.26      2.42 o 
  -7   9   9       81.22       81.71      7.41 o 
  -6   9   9       36.03       27.90      4.29 o 
  -5   9   9      129.47      127.20      7.35 o 
  -4   9   9        1.92        0.22      2.24 o 
  -3   9   9       15.88       13.27      3.22 o 
  -2   9   9       15.47       13.16      3.17 o 
  -1   9   9      106.93      107.89      8.97 o 
   0   9   9        3.97        7.03      3.19 o 
   1   9   9        2.49        0.74      1.09 o 
   2   9   9        0.93        0.65      0.93 o 
 -23   0  10       29.95       29.54      9.98 o 
 -22   0  10       94.61       99.18     13.24 o 
 -21   0  10        1.72        7.69      6.98 o 
 -20   0  10      113.13      104.20     12.32 o 
 -19   0  10      124.58      120.83     12.26 o 
 -18   0  10      162.52      155.68      5.85 o 
 -17   0  10       84.63      119.42      5.96 o 
 -16   0  10      306.88      279.07     10.22 o 
 -15   0  10      121.54      117.06      4.15 o 
 -14   0  10       90.30       96.89      4.33 o 
 -13   0  10      313.26      313.23      8.12 o 
 -12   0  10      787.13      736.23     15.01 o 
 -11   0  10        7.08       12.36      2.76 o 
 -10   0  10        6.72       23.19      3.46 o 
  -9   0  10        1.03        0.94      1.30 o 
  -8   0  10      902.56      809.33     15.67 o 
  -7   0  10      138.55      175.50      4.43 o 
  -6   0  10        4.61        2.34      2.43 o 
  -5   0  10       39.78       53.16      2.90 o 
  -4   0  10      126.03      188.37      7.73 o 
  -3   0  10      421.31      461.57     10.50 o 
  -2   0  10      828.44      732.59     13.84 o 
  -1   0  10      146.00      116.09      4.04 o 
   0   0  10      137.95      181.03      4.94 o 
   1   0  10       73.52       90.10      4.83 o 
   2   0  10      494.92      434.93     12.59 o 
   3   0  10      466.91      460.12     11.56 o 
   4   0  10      180.62      163.15      6.43 o 
   5   0  10       75.37       74.68      4.93 o 
   6   0  10      132.94      118.07      6.53 o 
   7   0  10       98.62      129.51      5.88 o 
   8   0  10      264.97      177.68    116.43 o 
   9   0  10       71.87       70.62     13.24 o 
  10   0  10       53.99       62.21     13.43 o 
  11   0  10        3.63       -0.91      6.72 o 
  12   0  10      111.99      119.52     17.61 o 
  13   0  10       53.13       69.18     15.45 o 
  14   0  10        3.66        8.54     10.24 o 
 -23   1  10        0.00        1.41      2.15 o 
 -22   1  10        4.19        2.36      2.31 o 
 -21   1  10        6.74        5.47      3.30 o 
 -20   1  10       22.08       17.24      5.51 o 
 -19   1  10        0.87       -0.23      1.76 o 
 -18   1  10        1.51        5.84      5.45 o 
 -17   1  10       65.36       70.09     11.56 o 
 -16   1  10       15.24       16.97      2.55 o 
 -15   1  10       63.39       65.16      2.66 o 
 -14   1  10      117.48      114.29      3.31 o 
 -13   1  10      474.31      524.18      7.89 o 
 -12   1  10      252.03      280.69      7.39 o 
 -11   1  10       18.45       27.90      2.31 o 
 -10   1  10       28.52       17.67      1.50 o 
  -9   1  10     1787.42     1864.56     26.32 o 
  -8   1  10       96.33       99.19      3.51 o 
  -7   1  10       30.53       24.98      1.94 o 
  -6   1  10        0.10        7.27      1.61 o 
  -5   1  10     4333.63     4786.14     76.64 o 
  -4   1  10       56.87       49.91      8.71 o 
  -3   1  10       34.35       32.49      7.21 o 
  -2   1  10      119.31      141.49      4.19 o 
  -1   1  10     1954.61     2006.14     29.96 o 
   0   1  10      193.48      152.03      4.29 o 
   1   1  10        9.70       18.67      2.56 o 
   2   1  10      410.30      439.32      8.62 o 
   3   1  10      484.64      533.21      8.61 o 
   4   1  10      173.17      171.68      5.54 o 
   5   1  10      108.37      111.28      4.31 o 
   6   1  10        5.51        6.32      0.93 o 
   7   1  10       46.98       48.86      2.05 o 
   8   1  10        7.03        6.27      1.14 o 
   9   1  10        0.00       -0.06      0.93 o 
  10   1  10       49.69       55.25      9.44 o 
  11   1  10        5.88        4.30      4.25 o 
  12   1  10        2.21        0.00      3.40 o 
  13   1  10        1.90        3.33      4.48 o 
  14   1  10        3.78        3.63      3.69 o 
 -23   2  10        1.97        0.97      1.39 o 
 -22   2  10        6.09        3.92      1.87 o 
 -21   2  10       16.03        9.88      2.30 o 
 -20   2  10       11.29        6.40      2.63 o 
 -19   2  10        5.00        8.61      2.91 o 
 -18   2  10       23.48       26.97      3.15 o 
 -17   2  10       73.40       67.97     12.04 o 
 -16   2  10      339.44      313.54      8.91 o 
 -15   2  10        0.07        1.34      2.19 o 
 -14   2  10       47.32       44.72      2.80 o 
 -13   2  10      188.18      163.25      4.21 o 
 -12   2  10     1478.90     1436.87     20.93 o 
 -11   2  10      192.21      217.53      4.74 o 
 -10   2  10      746.66      793.46     11.16 o 
  -9   2  10        0.85        2.86      1.10 o 
  -8   2  10     3185.23     3511.92     91.27 o 
  -7   2  10      501.29      511.77      9.78 o 
  -6   2  10     4089.22     4639.61     73.80 o 
  -5   2  10       83.38       88.87      3.98 o 
  -4   2  10     3774.17     4253.77     68.05 o 
  -3   2  10      241.14      248.15     12.55 o 
  -2   2  10     3598.41     4051.75     69.43 o 
  -1   2  10      429.80      450.99      8.86 o 
   0   2  10      479.19      521.19     10.09 o 
   1   2  10       61.59       76.06      3.28 o 
   2   2  10     1006.81      957.95     17.03 o 
   3   2  10       15.39        8.29      1.57 o 
   4   2  10       18.10       23.98      1.95 o 
   5   2  10        6.83        5.64      1.03 o 
   6   2  10       62.15       57.02      1.74 o 
   7   2  10       79.78       61.73      1.74 o 
   8   2  10       60.77       74.00      3.15 o 
   9   2  10       35.37       39.16      2.94 o 
  10   2  10        3.25        2.68      1.07 o 
  11   2  10       11.17        4.33      3.59 o 
  12   2  10       32.34       39.74      5.66 o 
  13   2  10       26.96       32.07      5.64 o 
 -22   3  10       83.62       92.39      3.98 o 
 -21   3  10        1.45       -0.81      1.99 o 
 -20   3  10       70.71       75.22      4.58 o 
 -19   3  10       12.11       13.87      2.28 o 
 -18   3  10      115.34      156.63     19.04 o 
 -17   3  10       17.08       16.91      2.88 o 
 -16   3  10        9.94        7.30      2.47 o 
 -15   3  10      179.24      180.74      8.65 o 
 -14   3  10      341.63      359.27     19.38 o 
 -13   3  10       85.38       80.32      3.96 o 
 -12   3  10      126.85      127.99      3.66 o 
 -11   3  10        1.46        0.40      1.00 o 
 -10   3  10      774.42      729.45      9.38 o 
  -9   3  10      485.47      451.01      5.78 o 
  -8   3  10        0.99        1.44      0.71 o 
  -7   3  10      164.04      177.84      2.76 o 
  -6   3  10        0.09        3.10      0.85 o 
  -5   3  10     1590.07     1479.96     17.81 o 
  -4   3  10        4.88        2.70      0.72 o 
  -3   3  10       13.06       21.10      1.74 o 
  -2   3  10      245.84      258.07      4.38 o 
  -1   3  10      485.17      456.20      6.74 o 
   0   3  10      675.84      653.44     10.40 o 
   1   3  10        3.88        3.12      1.67 o 
   2   3  10        1.25       -0.32      1.76 o 
   3   3  10        0.54       -0.07      1.39 o 
   4   3  10      456.27      461.53      6.86 o 
   5   3  10      207.48      199.34      4.43 o 
   6   3  10       36.92       36.68      2.00 o 
   7   3  10       47.74       41.79      2.00 o 
   8   3  10      120.18      134.47      5.74 o 
   9   3  10       26.41       35.50      3.27 o 
  10   3  10       66.89       62.27      3.75 o 
  11   3  10       23.42       27.40      2.38 o 
  12   3  10       52.21       66.22      6.55 o 
  13   3  10        1.23        1.19      3.75 o 
 -22   4  10       45.47       40.75      3.37 o 
 -21   4  10        4.63        5.29      2.33 o 
 -20   4  10       29.33       26.87      3.17 o 
 -19   4  10        1.84        2.34      1.70 o 
 -18   4  10      131.41      140.46      4.39 o 
 -17   4  10       10.30        8.74      3.99 o 
 -16   4  10      226.63      212.28      8.48 o 
 -15   4  10        7.00        5.77      1.39 o 
 -14   4  10        0.08       -1.60      2.32 o 
 -13   4  10       26.08       22.41      2.65 o 
 -12   4  10     1171.97     1132.41     15.04 o 
 -11   4  10       66.81       63.62      1.50 o 
 -10   4  10        1.52        2.00      3.56 o 
  -9   4  10       69.44       58.72      6.53 o 
  -8   4  10      423.77      397.04     11.14 o 
  -7   4  10       18.45       13.83      2.65 o 
  -6   4  10      106.67       89.56      2.27 o 
  -5   4  10       48.48       48.80      2.40 o 
  -4   4  10      385.26      345.40      7.14 o 
  -3   4  10        2.87       14.91     12.37 o 
  -2   4  10      659.92      637.55     10.53 o 
  -1   4  10       31.60       56.61     16.63 o 
   0   4  10       11.57        8.37      1.96 o 
   1   4  10       55.43       54.41      4.21 o 
   2   4  10     1364.28     1347.50     22.22 o 
   3   4  10      337.98      343.95      8.81 o 
   4   4  10       78.63       91.05      3.63 o 
   5   4  10       10.84        9.88      2.23 o 
   6   4  10      131.56      127.87      4.24 o 
   7   4  10      116.69      119.50      3.58 o 
   8   4  10       20.69       16.79      2.68 o 
   9   4  10        0.53        0.04      1.67 o 
  10   4  10        5.22        4.02      2.43 o 
  11   4  10        8.10       12.90      1.78 o 
  12   4  10       27.11       24.36      2.67 o 
 -21   5  10       11.75        7.13      2.32 o 
 -20   5  10       19.31       14.37      2.11 o 
 -19   5  10        0.27       -0.60      1.20 o 
 -18   5  10      554.68      546.09     19.11 o 
 -17   5  10       15.69       14.68      1.54 o 
 -16   5  10       63.63       55.80      2.16 o 
 -15   5  10        2.82        1.67      1.23 o 
 -14   5  10      490.29      520.66     15.48 o 
 -13   5  10       15.67       17.23      4.73 o 
 -12   5  10      368.89      369.28     10.15 o 
 -11   5  10       66.79       79.40      8.26 o 
 -10   5  10      221.47      238.00      7.61 o 
  -9   5  10       83.47       76.00      5.27 o 
  -8   5  10       48.66       46.07      5.31 o 
  -7   5  10       21.92       45.06     16.63 o 
  -6   5  10      523.22      520.66     13.73 o 
  -5   5  10        0.57        2.89      1.28 o 
  -4   5  10      727.05      741.78     10.09 o 
  -3   5  10      267.88      259.05     14.57 o 
  -2   5  10       56.03       54.09      8.61 o 
  -1   5  10       21.20       26.03      2.63 o 
   0   5  10      184.45      190.91      6.12 o 
   1   5  10      335.14      330.99      5.66 o 
   2   5  10      347.36      373.34      7.16 o 
   3   5  10       17.15       16.10      2.20 o 
   4   5  10      180.00      191.47      4.68 o 
   5   5  10        8.59       11.16      1.59 o 
   6   5  10       58.29       61.46      3.10 o 
   7   5  10       23.73       21.50      1.76 o 
   8   5  10      291.09      318.53      7.81 o 
   9   5  10        3.20        6.73      3.15 o 
  10   5  10       37.36       37.50      3.60 o 
  11   5  10       14.32        8.68      2.47 o 
 -19   6  10        8.76        3.85      4.32 o 
 -18   6  10        6.61        4.75      3.43 o 
 -17   6  10        8.34        6.36      3.95 o 
 -16   6  10        0.73       -2.54      5.15 o 
 -15   6  10       14.56       15.55      5.10 o 
 -14   6  10      130.13      126.23      8.57 o 
 -13   6  10        0.41       -0.39      2.11 o 
 -12   6  10       11.42        6.70      4.65 o 
 -11   6  10        1.38        1.94      2.59 o 
 -10   6  10      145.91      148.91      7.66 o 
  -9   6  10       16.08       14.84      4.31 o 
  -8   6  10        7.03        8.32      3.69 o 
  -7   6  10        0.01       -2.23      2.21 o 
  -6   6  10       31.61       31.56      3.70 o 
  -5   6  10        0.05        1.89      2.13 o 
  -4   6  10       26.38       27.02      1.06 o 
  -3   6  10        5.57        4.40      1.05 o 
  -2   6  10       31.85       40.68      2.27 o 
  -1   6  10       30.21       36.61      3.07 o 
   0   6  10      141.94      136.60      2.82 o 
   1   6  10        1.79        2.89      1.39 o 
   2   6  10        0.83       -0.37      0.37 o 
   3   6  10        1.91        2.27      1.63 o 
   4   6  10      129.04      121.17      4.55 o 
   5   6  10        5.65        0.78      0.89 o 
   6   6  10        9.72       12.04      1.69 o 
   7   6  10        1.28        0.98      2.33 o 
   8   6  10        0.02       -1.04      2.03 o 
   9   6  10        0.00        0.88      1.44 o 
  10   6  10       13.80       13.38      2.63 o 
 -17   7  10       16.17        9.70      3.23 o 
 -16   7  10       75.14       86.28      6.58 o 
 -15   7  10        0.25        0.43      2.47 o 
 -14   7  10       93.39       99.46      5.89 o 
 -13   7  10        9.77        6.52      4.83 o 
 -12   7  10        0.91       -0.76      1.77 o 
 -11   7  10        6.44        6.01      3.07 o 
 -10   7  10      195.04      209.36      8.21 o 
  -9   7  10        2.77        0.83      1.89 o 
  -8   7  10       21.31       33.30      3.55 o 
  -7   7  10       45.85       38.11      3.65 o 
  -6   7  10       70.54       91.03      4.39 o 
  -5   7  10       84.06       71.07      5.26 o 
  -4   7  10        2.21        8.76      3.53 o 
  -3   7  10        5.02        5.82      0.88 o 
  -2   7  10       27.27       36.93      3.06 o 
  -1   7  10       61.07       55.10      2.47 o 
   0   7  10       19.00       27.18      1.92 o 
   1   7  10        0.24        0.50      1.18 o 
   2   7  10        0.35        0.41      0.90 o 
   3   7  10        0.78       -0.41      0.65 o 
   4   7  10       13.10       19.48      2.78 o 
   5   7  10        1.02        2.65      1.38 o 
   6   7  10      102.34      115.75      4.89 o 
   7   7  10       30.81       29.51      3.48 o 
   8   7  10        1.68        3.47      2.52 o 
 -14   8  10        0.05        0.09      3.03 o 
 -13   8  10       19.53       21.50      3.73 o 
 -12   8  10        9.45        8.53      4.63 o 
 -11   8  10       24.34       26.12      3.68 o 
 -10   8  10       11.68       11.56      3.58 o 
  -9   8  10       20.25       18.31      4.08 o 
  -8   8  10        7.07        9.19      2.74 o 
  -7   8  10       80.68       83.99      5.21 o 
  -6   8  10        0.96        0.39      2.07 o 
  -5   8  10        0.22       -1.77      2.58 o 
  -4   8  10       12.93       11.46      3.41 o 
  -3   8  10       65.11       68.70      3.83 o 
  -2   8  10        0.37        0.88      0.73 o 
  -1   8  10       10.03        8.15      1.39 o 
   0   8  10       43.68       40.34      2.01 o 
   1   8  10       10.47       10.76      1.81 o 
   2   8  10        1.38        1.31      1.11 o 
   3   8  10        0.01       -0.89      1.51 o 
   4   8  10        1.74       -0.12      1.71 o 
   5   8  10        1.59        1.44      1.38 o 
 -10   9  10       11.74       13.34      3.41 o 
  -9   9  10        7.52        2.54      2.91 o 
  -8   9  10       49.70       65.03      6.06 o 
  -7   9  10        3.63        5.22      2.64 o 
  -6   9  10       52.01       56.55      6.02 o 
  -5   9  10        2.62        2.77      2.56 o 
  -4   9  10       55.42       81.71      5.83 o 
  -3   9  10       22.46       18.06      3.69 o 
  -2   9  10       13.25       16.39      4.34 o 
  -1   9  10        6.04        6.34      2.75 o 
   0   9  10        7.71       12.96      3.59 o 
   1   9  10        9.22        6.12      2.76 o 
 -23   1  11        0.92        0.31      1.42 o 
 -22   1  11       26.71       28.19      3.83 o 
 -21   1  11       15.69       18.26      3.83 o 
 -20   1  11       40.75       41.94      3.66 o 
 -19   1  11        1.39        3.71      3.26 o 
 -18   1  11       51.01       50.37      4.25 o 
 -17   1  11        0.49        2.55      1.46 o 
 -16   1  11      116.47      112.17      3.72 o 
 -15   1  11      146.17      156.35      3.83 o 
 -14   1  11        8.28        7.84      1.77 o 
 -13   1  11        2.50        3.05      1.32 o 
 -12   1  11       42.03       40.23      2.99 o 
 -11   1  11      890.27      897.11     14.07 o 
 -10   1  11        2.25        2.46      1.30 o 
  -9   1  11       70.25       89.57      3.91 o 
  -8   1  11     3638.10     4029.98     64.46 o 
  -7   1  11      755.50      787.04     12.79 o 
  -6   1  11      219.85      258.06      6.10 o 
  -5   1  11     1120.30     1189.75     19.88 o 
  -4   1  11     4040.91     4753.44     77.01 o 
  -3   1  11       77.66       83.28      4.13 o 
  -2   1  11      178.62      199.39      4.18 o 
  -1   1  11      741.80      755.90     10.87 o 
   0   1  11        1.51        3.90      1.72 o 
   1   1  11      383.75      415.11      8.41 o 
   2   1  11       40.28       40.67      2.56 o 
   3   1  11      105.04      119.86      4.83 o 
   4   1  11      359.90      344.91      7.23 o 
   5   1  11       71.72       91.75      3.94 o 
   6   1  11      156.70      132.88      9.01 o 
   7   1  11        9.01       13.19      0.91 o 
   8   1  11       50.25       40.55      2.31 o 
   9   1  11        1.36        0.64      2.09 o 
  10   1  11       50.50       53.79      6.93 o 
  11   1  11        4.89       14.35      5.31 o 
  12   1  11        0.01       -0.73      3.69 o 
  13   1  11        9.88       12.66      5.62 o 
 -23   2  11        8.61        4.75      2.05 o 
 -22   2  11       37.48       42.20      3.52 o 
 -21   2  11       10.39       13.35      2.70 o 
 -20   2  11       11.18       10.67      3.58 o 
 -19   2  11       46.09       51.90      3.64 o 
 -18   2  11       63.86       75.14      4.51 o 
 -17   2  11      161.26      179.11      8.30 o 
 -16   2  11       92.58      125.57     41.62 o 
 -15   2  11       48.82       53.28      3.04 o 
 -14   2  11       71.01       58.57      3.17 o 
 -13   2  11      329.88      348.00      6.64 o 
 -12   2  11      153.10      137.86      4.27 o 
 -11   2  11        8.35        5.15      1.72 o 
 -10   2  11       80.22       69.85      2.55 o 
  -9   2  11       68.95       84.35      2.76 o 
  -8   2  11        1.66       -0.62      1.05 o 
  -7   2  11        4.44       -0.60      1.12 o 
  -6   2  11      241.63      279.28      4.87 o 
  -5   2  11       87.30       76.11      3.04 o 
  -4   2  11       46.58       44.31      2.72 o 
  -3   2  11        1.03        0.73      1.06 o 
  -2   2  11       19.62       19.75      1.71 o 
  -1   2  11      309.16      344.32      6.10 o 
   0   2  11       49.21       50.31      3.32 o 
   1   2  11       82.34       78.16      3.37 o 
   2   2  11       59.72       54.92      2.60 o 
   3   2  11      409.41      464.43      7.55 o 
   4   2  11      107.82      101.79      3.94 o 
   5   2  11       53.07       51.62      2.74 o 
   6   2  11       19.19       25.04      1.62 o 
   7   2  11      172.02      186.47      6.51 o 
   8   2  11       94.76       90.22      3.56 o 
   9   2  11        0.49        0.45      1.12 o 
  10   2  11       58.82       62.47      3.82 o 
  11   2  11       38.32       46.09     10.17 o 
  12   2  11       20.83       24.00      9.09 o 
  13   2  11        2.61        1.26      5.89 o 
 -22   3  11        5.12        3.76      1.98 o 
 -21   3  11        2.83        2.29      1.61 o 
 -20   3  11       21.27       22.27      2.55 o 
 -19   3  11      151.64      166.56      8.40 o 
 -18   3  11      295.39      305.95      8.33 o 
 -17   3  11        7.09        4.67      2.52 o 
 -16   3  11       49.60       49.77      4.21 o 
 -15   3  11      263.73      261.21      8.75 o 
 -14   3  11     1084.46     1105.24     18.56 o 
 -13   3  11       78.26       79.21      3.27 o 
 -12   3  11      516.37      518.36      8.07 o 
 -11   3  11      185.71      171.52      4.32 o 
 -10   3  11      417.31      379.83      6.69 o 
  -9   3  11      161.75      165.94      3.75 o 
  -8   3  11      131.54      138.58      2.95 o 
  -7   3  11       50.27       44.68      1.83 o 
  -6   3  11        3.10       31.12     12.00 o 
  -5   3  11      125.81      118.97      2.87 o 
  -4   3  11        5.12        6.88      3.36 o 
  -3   3  11        0.76        0.27      1.17 o 
  -2   3  11       56.51       52.80      2.75 o 
  -1   3  11      154.10      150.95      3.48 o 
   0   3  11      438.48      423.69      7.66 o 
   1   3  11        5.79       15.17      6.51 o 
   2   3  11      319.12      314.17      9.28 o 
   3   3  11      338.21      353.65      7.83 o 
   4   3  11      338.46      372.57      6.86 o 
   5   3  11        1.44        1.34      1.59 o 
   6   3  11      342.35      337.40      6.64 o 
   7   3  11      224.28      235.50      6.11 o 
   8   3  11       12.29       11.30      2.57 o 
   9   3  11       17.96       13.21      2.46 o 
  10   3  11       68.27       67.64      3.78 o 
  11   3  11       32.02       34.36      2.49 o 
  12   3  11        0.97        0.01      2.64 o 
 -22   4  11       24.88       14.82      2.85 o 
 -21   4  11       91.16      105.45      4.71 o 
 -20   4  11       74.68       81.64      3.74 o 
 -19   4  11       24.06       18.64      2.55 o 
 -18   4  11       83.94       78.09      4.15 o 
 -17   4  11      163.34      181.53      4.32 o 
 -16   4  11      407.38      389.91      7.09 o 
 -15   4  11      119.23      125.09      3.23 o 
 -14   4  11        1.84        3.00      1.23 o 
 -13   4  11       18.98       17.38      2.26 o 
 -12   4  11     1531.18     1533.92     32.12 o 
 -11   4  11       29.28       32.85      2.98 o 
 -10   4  11       64.30       59.42      5.84 o 
  -9   4  11      115.91      119.79      6.18 o 
  -8   4  11      894.32      868.22     11.14 o 
  -7   4  11       37.37       27.89      1.80 o 
  -6   4  11      123.08      134.97      5.03 o 
  -5   4  11      107.27       89.74      3.98 o 
  -4   4  11      450.93      456.15      9.50 o 
  -3   4  11       17.34       33.16     14.32 o 
  -2   4  11      393.04      407.83      8.50 o 
  -1   4  11        5.25        9.49      2.61 o 
   0   4  11     1943.07     1989.77     33.75 o 
   1   4  11      107.56      103.73      4.19 o 
   2   4  11      282.78      263.28     11.25 o 
   3   4  11        9.82       16.38      3.44 o 
   4   4  11      340.54      339.84      6.61 o 
   5   4  11      270.77      288.05      5.82 o 
   6   4  11      237.85      229.84      5.40 o 
   7   4  11       21.21       28.09      2.31 o 
   8   4  11        1.13        1.93      1.89 o 
   9   4  11      167.44      189.01      6.44 o 
  10   4  11       79.70       70.83      4.63 o 
  11   4  11       11.40       15.21      2.72 o 
 -21   5  11       11.09       10.41      5.04 o 
 -20   5  11        6.73        3.88      1.36 o 
 -19   5  11       41.68       40.43      2.21 o 
 -18   5  11       27.31       77.54     21.08 o 
 -17   5  11       82.62       78.72      5.16 o 
 -16   5  11       34.54       33.52      1.48 o 
 -15   5  11       21.19       20.42      4.98 o 
 -14   5  11        8.70       10.11      3.69 o 
 -13   5  11      171.36      171.35      7.81 o 
 -12   5  11      200.12      218.85      9.88 o 
 -11   5  11        3.66        6.00      2.92 o 
 -10   5  11      242.50      246.70      8.17 o 
  -9   5  11      184.57      202.87     12.66 o 
  -8   5  11      791.83      820.28     18.73 o 
  -7   5  11        4.31        5.33      2.82 o 
  -6   5  11      292.43      285.64      9.59 o 
  -5   5  11      169.43      157.60      9.32 o 
  -4   5  11      838.00      830.70     13.86 o 
  -3   5  11        2.34        3.33      1.85 o 
  -2   5  11       14.09       15.04      1.60 o 
  -1   5  11      179.08      164.40      4.08 o 
   0   5  11       44.44       55.51      3.74 o 
   1   5  11       25.74       20.99      2.74 o 
   2   5  11       22.54       29.57      3.06 o 
   3   5  11      244.35      235.62      5.22 o 
   4   5  11       48.08       48.49      2.48 o 
   5   5  11        7.72        5.69      2.11 o 
   6   5  11       30.20       35.22      2.21 o 
   7   5  11      137.98      140.16      3.37 o 
   8   5  11        9.48        7.24      2.60 o 
   9   5  11        6.88        7.41      2.79 o 
  10   5  11        0.42        2.33      2.19 o 
 -19   6  11        0.27        2.30      3.24 o 
 -18   6  11       21.03       23.43      4.66 o 
 -17   6  11        6.02        3.43      3.54 o 
 -16   6  11      254.46      285.48     14.50 o 
 -15   6  11        4.87        3.77      3.35 o 
 -14   6  11        1.81        3.69      3.13 o 
 -13   6  11       40.00       54.41     16.77 o 
 -12   6  11       59.29       66.43      4.73 o 
 -11   6  11       12.82       10.49      4.08 o 
 -10   6  11       65.78       64.25      5.45 o 
  -9   6  11       89.94       91.61      6.09 o 
  -8   6  11        5.99        8.66      3.89 o 
  -7   6  11        0.24        1.22      3.41 o 
  -6   6  11      216.89      219.23      8.41 o 
  -5   6  11       17.02       18.23      3.98 o 
  -4   6  11        0.43        0.03      0.79 o 
  -3   6  11       15.36       13.30      2.08 o 
  -2   6  11      132.41      130.61      3.30 o 
  -1   6  11        3.43        1.48      1.22 o 
   0   6  11       19.41       23.71      1.92 o 
   1   6  11       19.73       18.34      1.79 o 
   2   6  11       75.72       72.51      3.17 o 
   3   6  11        0.80       -0.18      0.98 o 
   4   6  11      179.71      200.98      6.75 o 
   5   6  11        4.52        7.02      2.25 o 
   6   6  11       51.94       55.01      3.03 o 
   7   6  11        1.15        1.42      1.22 o 
   8   6  11       60.46       64.91      4.18 o 
   9   6  11        0.05       -0.16      1.14 o 
 -17   7  11        2.21        1.02      2.65 o 
 -16   7  11        0.08        1.35      3.78 o 
 -15   7  11       39.59       45.87      7.31 o 
 -14   7  11       18.51       19.22      5.44 o 
 -13   7  11        0.15       -1.06      2.77 o 
 -12   7  11       50.40       52.23     13.24 o 
 -11   7  11       42.17       38.81      6.19 o 
 -10   7  11       21.21       19.80      4.76 o 
  -9   7  11        0.78        0.66      3.17 o 
  -8   7  11       79.72       61.20      5.45 o 
  -7   7  11        8.98        4.39      2.33 o 
  -6   7  11       19.77       14.30      2.89 o 
  -5   7  11       23.06       18.77      2.73 o 
  -4   7  11       79.26       55.11      4.87 o 
  -3   7  11        0.32       -0.54      1.16 o 
  -2   7  11        1.26        1.72      0.96 o 
  -1   7  11       95.47       86.27      2.93 o 
   0   7  11       68.43       54.03      2.76 o 
   1   7  11       23.20       16.36      2.18 o 
   2   7  11       21.50       22.34      2.44 o 
   3   7  11       67.72       66.23      3.54 o 
   4   7  11        3.39        1.13      1.35 o 
   5   7  11       29.43       31.04      2.95 o 
   6   7  11       11.76        4.92      1.46 o 
   7   7  11        9.01        7.41      1.93 o 
 -14   8  11       15.97       19.43      4.21 o 
 -13   8  11       25.85       31.96      5.92 o 
 -12   8  11       80.90       87.02      5.42 o 
 -11   8  11       53.15       65.58      7.31 o 
 -10   8  11       43.02       63.51      5.38 o 
  -9   8  11        2.92        5.06      3.39 o 
  -8   8  11       47.80       42.12      5.94 o 
  -7   8  11       23.37       33.26      3.88 o 
  -6   8  11       30.85       47.10      4.49 o 
  -5   8  11        2.42        3.36      2.84 o 
  -4   8  11        8.59        9.79      3.40 o 
  -3   8  11       34.72       38.26      5.60 o 
  -2   8  11       54.66       56.81      4.63 o 
  -1   8  11        6.40        8.39      1.46 o 
   0   8  11       23.87       25.62      2.38 o 
   1   8  11       60.12       71.23      3.21 o 
   2   8  11       39.70       44.59      2.41 o 
   3   8  11        0.00       -1.39      1.65 o 
   4   8  11        0.10        0.90      1.51 o 
  -9   9  11       13.99       13.88      4.67 o 
  -8   9  11       10.94        5.83      2.91 o 
  -7   9  11        0.56       -3.24      3.40 o 
  -6   9  11        4.83        2.21      2.23 o 
  -5   9  11        4.58        2.36      3.11 o 
  -4   9  11        9.03        3.82      2.85 o 
  -3   9  11       24.50       12.62      3.70 o 
  -2   9  11        0.01        0.28      2.08 o 
  -1   9  11        2.91        3.89      3.28 o 
 -23   0  12        0.44        0.13      4.43 o 
 -22   0  12        4.58        1.89      5.61 o 
 -21   0  12        6.99       10.56      4.17 o 
 -20   0  12       62.63       81.58      4.84 o 
 -19   0  12       65.17       62.65      7.73 o 
 -18   0  12       49.67       46.17      5.92 o 
 -17   0  12        4.09        6.19      2.16 o 
 -16   0  12       97.05      100.38      5.36 o 
 -15   0  12      755.83      728.24     15.65 o 
 -14   0  12      221.26      196.30      6.43 o 
 -13   0  12        0.54        0.54      1.46 o 
 -12   0  12      217.80      207.42      5.55 o 
 -11   0  12     1049.30     1046.38     20.51 o 
 -10   0  12      489.68      460.90     10.96 o 
  -9   0  12       19.54       37.30      3.46 o 
  -8   0  12      226.90      195.82      5.44 o 
  -7   0  12      377.58      418.70     12.87 o 
  -6   0  12      318.40      306.31     11.30 o 
  -5   0  12      548.50      570.14     13.88 o 
  -4   0  12      729.22      727.57     16.88 o 
  -3   0  12        2.30        3.18      2.63 o 
  -2   0  12      154.48      144.83      6.49 o 
  -1   0  12      924.22      895.97     20.15 o 
   0   0  12      567.89      563.00     16.55 o 
   1   0  12        1.67        1.07      1.78 o 
   2   0  12      107.09       94.45      5.37 o 
   3   0  12      734.14      664.58     17.21 o 
   4   0  12       52.98       54.31      7.32 o 
   5   0  12        0.88       -0.49      2.08 o 
   6   0  12       65.43       59.53      6.33 o 
   7   0  12       42.31       34.09      3.86 o 
   8   0  12       24.93       12.06     18.16 o 
   9   0  12        4.31        6.46      9.13 o 
  10   0  12       14.88       20.67     11.74 o 
  11   0  12       10.45       15.06     11.67 o 
  12   0  12        5.92        7.50     10.63 o 
 -23   1  12       10.74        7.57      4.98 o 
 -22   1  12       25.00       21.18      4.59 o 
 -21   1  12        0.05       -0.23      1.58 o 
 -20   1  12        8.68        7.88      2.53 o 
 -19   1  12       10.19       12.93      3.98 o 
 -18   1  12        8.56        9.35      2.54 o 
 -17   1  12        0.15        0.32      1.09 o 
 -16   1  12        0.45        0.70      1.41 o 
 -15   1  12       66.64       71.41      3.76 o 
 -14   1  12        4.13        4.82      1.44 o 
 -13   1  12        0.28       -0.45      1.04 o 
 -12   1  12       55.96       59.31      3.09 o 
 -11   1  12       58.76       62.34      3.55 o 
 -10   1  12      132.16      135.05      3.43 o 
  -9   1  12      101.78      102.14      8.84 o 
  -8   1  12      440.53      436.58      7.74 o 
  -7   1  12       14.18       17.84      2.55 o 
  -6   1  12       16.88       14.07      2.64 o 
  -5   1  12      130.61      155.72      4.48 o 
  -4   1  12      398.08      387.79      7.55 o 
  -3   1  12       33.67       27.42      2.23 o 
  -2   1  12       88.04       89.16      3.20 o 
  -1   1  12      134.38      132.01      4.15 o 
   0   1  12        4.91        3.08      1.76 o 
   1   1  12        6.62        4.84      1.80 o 
   2   1  12       21.30       19.31      2.34 o 
   3   1  12       53.12       53.42      3.38 o 
   4   1  12       54.69       52.13      5.30 o 
   5   1  12       23.54       24.12      3.08 o 
   6   1  12        0.53        1.06      0.65 o 
   7   1  12       40.43       39.37      1.21 o 
   8   1  12       37.09       35.10      2.93 o 
   9   1  12       10.41       11.98      3.46 o 
  10   1  12       36.77       41.58      7.16 o 
  11   1  12        0.50       -0.93      3.52 o 
  12   1  12        5.05        4.86      5.07 o 
 -23   2  12        0.00       -1.92      2.12 o 
 -22   2  12        0.82        1.86      2.27 o 
 -21   2  12       43.40       29.97      2.83 o 
 -20   2  12       30.76       28.63      3.25 o 
 -19   2  12       28.40       28.05      4.13 o 
 -18   2  12       16.97       14.29      2.59 o 
 -17   2  12       21.26       32.05      9.89 o 
 -16   2  12      680.68      701.96     12.62 o 
 -15   2  12       82.76       68.76      3.59 o 
 -14   2  12        5.89        1.79      2.74 o 
 -13   2  12      206.42      225.68      5.83 o 
 -12   2  12      676.79      678.67     11.88 o 
 -11   2  12      103.11      100.03      3.37 o 
 -10   2  12      132.58      115.53      4.58 o 
  -9   2  12      406.02      435.48      6.99 o 
  -8   2  12        0.29        2.77      1.81 o 
  -7   2  12       16.92       24.01      2.98 o 
  -6   2  12      622.92      561.12      8.68 o 
  -5   2  12        3.31       11.19      5.05 o 
  -4   2  12       87.62       94.55     12.94 o 
  -3   2  12      479.20      542.87      9.55 o 
  -2   2  12      160.32      127.45      3.83 o 
  -1   2  12      286.07      263.37      6.90 o 
   0   2  12      773.51      784.16     15.57 o 
   1   2  12      425.28      436.21      8.47 o 
   2   2  12        5.80       10.69      2.16 o 
   3   2  12      108.37       95.24      3.59 o 
   4   2  12      647.08      683.45     12.98 o 
   5   2  12       54.08       45.18      3.06 o 
   6   2  12       25.20       21.54      1.93 o 
   7   2  12       17.03       12.75      1.19 o 
   8   2  12        9.46       11.26      1.89 o 
   9   2  12       23.71       10.38      1.66 o 
  10   2  12       10.67       11.67      3.76 o 
  11   2  12        0.04        1.47      3.40 o 
  12   2  12        2.78        2.31      3.84 o 
 -22   3  12       32.84       42.31      2.73 o 
 -21   3  12       40.73       32.38      4.25 o 
 -20   3  12      105.73      111.20      5.96 o 
 -19   3  12      154.21      161.06      5.14 o 
 -18   3  12        0.88       -1.33      2.23 o 
 -17   3  12      181.96      183.85      7.42 o 
 -16   3  12       44.96       51.93      3.65 o 
 -15   3  12       97.78       90.08      4.58 o 
 -14   3  12       60.36       58.93      4.61 o 
 -13   3  12      174.98      169.39      5.27 o 
 -12   3  12     1220.32     1183.17     18.99 o 
 -11   3  12       41.80       49.09      4.16 o 
 -10   3  12        0.06        0.87      1.15 o 
  -9   3  12       60.83       68.11      2.51 o 
  -8   3  12     1255.45     1207.91     17.04 o 
  -7   3  12       20.87       29.43      2.52 o 
  -6   3  12       38.77       42.37      2.50 o 
  -5   3  12        7.30        6.85      3.23 o 
  -4   3  12     1089.21      994.00     17.75 o 
  -3   3  12      148.77      158.32     16.00 o 
  -2   3  12      133.35      138.86      3.72 o 
  -1   3  12      110.19      107.37      4.29 o 
   0   3  12     1297.69     1261.06     18.16 o 
   1   3  12      333.95      343.31     12.08 o 
   2   3  12       47.12       40.22      3.11 o 
   3   3  12        0.20        1.44      2.05 o 
   4   3  12      170.87      190.64      4.71 o 
   5   3  12      284.43      307.00      6.29 o 
   6   3  12       47.64       41.83      2.41 o 
   7   3  12      121.92      108.81      7.02 o 
   8   3  12       37.36       34.05      2.47 o 
   9   3  12       80.18       82.37      4.16 o 
  10   3  12        5.09        9.17      2.07 o 
  11   3  12       61.32       68.15      8.23 o 
 -22   4  12       13.26        8.49      2.07 o 
 -21   4  12        6.88        4.73      1.57 o 
 -20   4  12       12.19       17.05      2.33 o 
 -19   4  12       28.04       28.03      1.89 o 
 -18   4  12        1.91        1.78      1.37 o 
 -17   4  12       27.93       23.54      2.06 o 
 -16   4  12       17.49       24.58     14.52 o 
 -15   4  12       15.42       15.08      2.45 o 
 -14   4  12      550.09      551.54     14.29 o 
 -13   4  12       13.37       12.61      1.99 o 
 -12   4  12        0.03       -1.97      1.48 o 
 -11   4  12      101.05      100.89      6.16 o 
 -10   4  12      914.79      913.12     18.93 o 
  -9   4  12       25.66       44.84     18.41 o 
  -8   4  12       46.48       42.89      2.25 o 
  -7   4  12       88.21       72.24      4.42 o 
  -6   4  12      106.89      122.13      3.09 o 
  -5   4  12       41.66       30.40      2.87 o 
  -4   4  12       55.13       59.48      8.93 o 
  -3   4  12      362.78      345.99      9.20 o 
  -2   4  12      348.79      357.66      8.14 o 
  -1   4  12       66.63       65.16      3.89 o 
   0   4  12       57.49       62.33      5.41 o 
   1   4  12      111.52      104.01      3.61 o 
   2   4  12      382.01      380.35     11.86 o 
   3   4  12       97.28      105.44      3.47 o 
   4   4  12        0.43       10.47      4.61 o 
   5   4  12       19.00       16.54      2.24 o 
   6   4  12        1.55        0.08      1.12 o 
   7   4  12        0.21       -0.11      0.96 o 
   8   4  12       11.50       14.55      2.95 o 
   9   4  12        3.28        1.36      1.77 o 
  10   4  12        9.45        7.10      2.23 o 
 -20   5  12        0.05        3.59      4.03 o 
 -19   5  12        0.05        0.25      1.30 o 
 -18   5  12        0.02       -0.28      0.66 o 
 -17   5  12       45.01       33.74      3.73 o 
 -16   5  12       16.11       24.96      4.64 o 
 -15   5  12       12.24       11.20      3.46 o 
 -14   5  12        0.22        3.76      5.81 o 
 -13   5  12      148.39      129.38      7.36 o 
 -12   5  12      353.20      359.95     12.87 o 
 -11   5  12       82.42       81.20      7.44 o 
 -10   5  12       17.18       19.28      6.61 o 
  -9   5  12        1.31       11.23      4.44 o 
  -8   5  12     3274.92     3301.83     69.78 o 
  -7   5  12      208.34      243.35     14.02 o 
  -6   5  12       16.45       18.74      3.14 o 
  -5   5  12      249.25      244.44      9.75 o 
  -4   5  12     3097.96     3102.49     53.17 o 
  -3   5  12       50.24       66.81      5.66 o 
  -2   5  12      226.50      229.03      6.54 o 
  -1   5  12      103.69       93.77      5.30 o 
   0   5  12      140.77      140.19      4.31 o 
   1   5  12       97.16       90.89      3.89 o 
   2   5  12       51.32       48.97      2.26 o 
   3   5  12        1.06        0.54      1.48 o 
   4   5  12       15.59       12.02      2.39 o 
   5   5  12       61.26       63.52      3.32 o 
   6   5  12        0.12       -1.26      1.26 o 
   7   5  12        4.58        3.66      1.03 o 
   8   5  12        1.81       -0.73      1.49 o 
   9   5  12        8.21        7.93      2.29 o 
 -19   6  12        0.35       -1.17      3.77 o 
 -18   6  12       37.00       34.35      6.72 o 
 -17   6  12       31.13       27.62      6.28 o 
 -16   6  12       12.71       10.80      3.81 o 
 -15   6  12        3.16       77.26     64.82 o 
 -14   6  12        9.33        7.79      3.91 o 
 -13   6  12       89.05       81.78      6.32 o 
 -12   6  12       10.70        8.52      4.66 o 
 -11   6  12       55.55       68.92      5.88 o 
 -10   6  12        0.63        0.13      2.08 o 
  -9   6  12      230.33      218.35     10.11 o 
  -8   6  12       26.06       39.25     12.14 o 
  -7   6  12      328.37      344.35     10.43 o 
  -6   6  12      112.12      266.97     56.71 o 
  -5   6  12      508.90      462.49     27.13 o 
  -4   6  12        0.29        1.41      1.01 o 
  -3   6  12      307.49      281.76      7.17 o 
  -2   6  12        1.09       59.92     23.92 o 
  -1   6  12      179.92      191.96      4.13 o 
   0   6  12        1.17        0.38      1.09 o 
   1   6  12      140.72      137.67      4.00 o 
   2   6  12       35.78       32.79      3.54 o 
   3   6  12        0.14        0.06      1.03 o 
   4   6  12        0.68        0.24      1.07 o 
   5   6  12       38.07       38.52      2.54 o 
   6   6  12        3.98        5.95      1.85 o 
   7   6  12       13.60        8.58      2.07 o 
 -17   7  12        5.65        6.84      4.73 o 
 -16   7  12        6.14        3.49      4.63 o 
 -15   7  12        8.31        5.86      4.02 o 
 -14   7  12        4.71        7.96      3.87 o 
 -13   7  12        7.44       11.33      4.54 o 
 -12   7  12      142.11      145.10      7.12 o 
 -11   7  12       81.05      106.08     21.19 o 
 -10   7  12        0.00        0.43      2.67 o 
  -9   7  12       11.14       14.49      4.26 o 
  -8   7  12      101.42      136.13     10.76 o 
  -7   7  12      174.86      204.91      8.90 o 
  -6   7  12       12.21       13.22      3.31 o 
  -5   7  12       38.83       59.07      8.92 o 
  -4   7  12       92.73       86.91      5.39 o 
  -3   7  12       51.10       56.90      7.18 o 
  -2   7  12       27.42       30.67      2.46 o 
  -1   7  12       32.06       31.90      2.17 o 
   0   7  12      109.33      104.11      3.77 o 
   1   7  12       12.54       15.35      1.59 o 
   2   7  12        3.56        5.32      1.89 o 
   3   7  12        1.34        3.64      2.04 o 
   4   7  12        0.00        2.27      1.30 o 
   5   7  12        1.82        0.76      1.36 o 
 -14   8  12        9.48       14.28      3.81 o 
 -13   8  12        0.90        0.43      2.21 o 
 -12   8  12       41.47       49.02      5.75 o 
 -11   8  12        0.11       -2.71      2.71 o 
 -10   8  12        8.10        7.65      3.73 o 
  -9   8  12       29.00       34.96      5.10 o 
  -8   8  12        3.19        1.37      2.63 o 
  -7   8  12        0.86       -3.11      3.95 o 
  -6   8  12       29.78       26.84      3.77 o 
  -5   8  12       21.03       24.54      3.95 o 
  -4   8  12       12.13       12.26      3.36 o 
  -3   8  12        2.04        3.99      3.49 o 
  -2   8  12        6.51        3.72      1.15 o 
  -1   8  12        7.41        5.56      1.43 o 
   0   8  12       24.38       25.29      2.28 o 
   1   8  12        3.19        2.85      1.46 o 
   2   8  12        6.69        8.12      1.77 o 
  -6   9  12        0.88       -2.53      3.32 o 
  -5   9  12       11.63       10.79      3.29 o 
 -23   1  13        0.47        1.29      4.01 o 
 -22   1  13        0.45       -0.64      2.49 o 
 -21   1  13       91.44       94.71      7.29 o 
 -20   1  13        0.30       -0.14      1.63 o 
 -19   1  13        1.30        1.20      1.77 o 
 -18   1  13        1.34        3.60      2.05 o 
 -17   1  13      221.94      211.37      5.72 o 
 -16   1  13        6.15       10.31      2.25 o 
 -15   1  13        4.02        5.39      1.90 o 
 -14   1  13       83.59       89.09      3.40 o 
 -13   1  13      100.85      103.37      2.95 o 
 -12   1  13      169.34      167.17      4.05 o 
 -11   1  13      215.01      243.45      5.52 o 
 -10   1  13       52.72       57.72      3.62 o 
  -9   1  13        6.83        9.29      1.99 o 
  -8   1  13      597.45      693.92     56.93 o 
  -7   1  13      860.70      920.06     17.35 o 
  -6   1  13      197.17      206.17      6.40 o 
  -5   1  13        6.04        9.69      4.10 o 
  -4   1  13      174.65      174.02      5.68 o 
  -3   1  13      214.72      224.72      5.39 o 
  -2   1  13      349.10      369.11      7.70 o 
  -1   1  13       40.08       34.87      2.53 o 
   0   1  13        5.14        6.69      2.01 o 
   1   1  13        0.04        0.78      2.09 o 
   2   1  13       11.60       19.91      3.02 o 
   3   1  13      132.03      108.47      4.63 o 
   4   1  13       10.68       14.48      3.78 o 
   5   1  13        0.92        2.59      2.23 o 
   6   1  13       10.28        5.96      1.31 o 
   7   1  13       67.30       48.84      3.89 o 
   8   1  13        0.48        1.85      0.99 o 
   9   1  13        4.61        2.19      3.06 o 
  10   1  13        9.00        9.33      5.54 o 
  11   1  13        5.51        6.29      5.20 o 
 -23   2  13        0.03       -0.65      2.20 o 
 -22   2  13        0.03        2.51      2.44 o 
 -21   2  13       21.93       18.88      2.46 o 
 -20   2  13        9.27        9.72      3.10 o 
 -19   2  13       32.33       34.01      5.37 o 
 -18   2  13      146.14      141.29      5.58 o 
 -17   2  13       50.02       42.77      3.46 o 
 -16   2  13       11.69       24.68      9.47 o 
 -15   2  13      248.11      237.84      6.20 o 
 -14   2  13      849.47      833.55     15.26 o 
 -13   2  13        1.22       -0.37      1.27 o 
 -12   2  13        0.23       -1.69      1.79 o 
 -11   2  13      380.84      373.96      7.61 o 
 -10   2  13      276.19      267.13      5.60 o 
  -9   2  13      169.84      194.39      6.90 o 
  -8   2  13        1.08        3.54      1.51 o 
  -7   2  13        2.40        3.32      1.63 o 
  -6   2  13        6.04        5.37      2.16 o 
  -5   2  13       91.83       98.63      3.61 o 
  -4   2  13       28.31       38.49      9.04 o 
  -3   2  13      532.86      570.54     11.68 o 
  -2   2  13       97.51      106.89      3.75 o 
  -1   2  13      156.36      138.66      4.80 o 
   0   2  13      366.09      356.38      8.62 o 
   1   2  13      242.81      246.65      7.40 o 
   2   2  13      193.70      194.23      4.98 o 
   3   2  13      327.62      315.17      7.03 o 
   4   2  13      147.74      147.21      5.33 o 
   5   2  13        1.25        0.86      1.07 o 
   6   2  13        4.12        2.01      1.05 o 
   7   2  13       89.61       75.42      4.58 o 
   8   2  13        2.17        2.64      1.61 o 
   9   2  13       44.28       42.49      3.56 o 
  10   2  13        1.65        6.22      4.75 o 
  11   2  13        5.09        7.89      5.90 o 
 -22   3  13        0.28       -0.35      1.34 o 
 -21   3  13        0.41        1.76      2.30 o 
 -20   3  13       68.98       74.99      4.92 o 
 -19   3  13       74.72       76.53      5.91 o 
 -18   3  13       12.59       11.39      2.99 o 
 -17   3  13       36.52       36.63      3.46 o 
 -16   3  13       64.98       69.30      4.17 o 
 -15   3  13        3.31        0.62      1.72 o 
 -14   3  13      430.73      425.66     13.03 o 
 -13   3  13       88.43       78.72      3.56 o 
 -12   3  13      518.18      516.29     11.54 o 
 -11   3  13      160.88      191.33     12.32 o 
 -10   3  13      778.50      792.90     17.11 o 
  -9   3  13       34.39       25.79      2.27 o 
  -8   3  13      359.07      374.98     33.98 o 
  -7   3  13      394.09      448.37     28.45 o 
  -6   3  13      128.54      132.22      3.57 o 
  -5   3  13       13.80       12.32      1.63 o 
  -4   3  13      766.18      749.61     12.03 o 
  -3   3  13       56.25       72.07      6.27 o 
  -2   3  13       14.29       16.78      2.07 o 
  -1   3  13       31.91       34.26      3.24 o 
   0   3  13     1091.69     1059.85     16.23 o 
   1   3  13      127.12      108.03      5.64 o 
   2   3  13        7.57       18.09      4.55 o 
   3   3  13       15.23       16.88      2.71 o 
   4   3  13      101.45       84.30      6.61 o 
   5   3  13      322.78      314.39      6.58 o 
   6   3  13       13.65       11.32      1.76 o 
   7   3  13        0.54        1.44      0.88 o 
   8   3  13       24.53       30.53      3.61 o 
   9   3  13      122.39      107.01      5.70 o 
  10   3  13       28.05       35.26      5.26 o 
 -21   4  13       10.15        9.31      2.19 o 
 -20   4  13        2.67        6.74      1.78 o 
 -19   4  13       49.92       46.20      2.57 o 
 -18   4  13        0.37        0.03      0.88 o 
 -17   4  13       55.61       55.94      3.80 o 
 -16   4  13        6.09        5.51      2.01 o 
 -15   4  13       42.63       41.03      4.21 o 
 -14   4  13        4.37        0.76      1.43 o 
 -13   4  13      110.53      113.78      3.47 o 
 -12   4  13       27.04       24.75      1.23 o 
 -11   4  13        1.73        1.36      1.34 o 
 -10   4  13      766.60      717.68     12.62 o 
  -9   4  13      118.47      100.52      2.47 o 
  -8   4  13       61.04       55.42      7.94 o 
  -7   4  13      164.79      165.69      5.53 o 
  -6   4  13     1418.17     1297.96     19.45 o 
  -5   4  13      126.50      113.13      7.84 o 
  -4   4  13      336.18      315.46      9.50 o 
  -3   4  13      255.73      286.49     14.09 o 
  -2   4  13      135.62      138.80      5.23 o 
  -1   4  13      100.21      101.47      5.06 o 
   0   4  13       10.32       10.01      2.00 o 
   1   4  13      145.31      137.38      8.16 o 
   2   4  13       12.95       13.11      3.45 o 
   3   4  13       24.43       28.57      2.41 o 
   4   4  13       24.54       19.88      2.65 o 
   5   4  13       71.66       66.86      3.09 o 
   6   4  13        0.09        0.50      1.10 o 
   7   4  13        0.17       -0.21      0.88 o 
   8   4  13        3.59        9.06      2.67 o 
   9   4  13       12.54        6.30      2.02 o 
 -20   5  13        1.49        1.64      3.66 o 
 -19   5  13       11.41       12.16      4.04 o 
 -18   5  13        4.12        1.88      1.16 o 
 -17   5  13       53.06       53.18      5.02 o 
 -16   5  13       29.92       22.87      8.48 o 
 -15   5  13       62.96      144.71     52.63 o 
 -14   5  13      240.80      241.96      9.89 o 
 -13   5  13       83.02       84.56      9.59 o 
 -12   5  13       98.57       92.50      8.24 o 
 -11   5  13      193.70      184.07     10.15 o 
 -10   5  13      487.67      492.99     14.59 o 
  -9   5  13       11.47       39.05     27.88 o 
  -8   5  13      306.28      332.13     16.76 o 
  -7   5  13      259.79      212.86      7.12 o 
  -6   5  13       22.93       21.89      2.91 o 
  -5   5  13      351.23      330.20     12.36 o 
  -4   5  13      756.21      820.37     19.30 o 
  -3   5  13      103.38      123.09     17.90 o 
  -2   5  13      546.32      574.55     12.64 o 
  -1   5  13      292.67      297.37      8.57 o 
   0   5  13      451.06      476.93     12.32 o 
   1   5  13        8.53        7.19      2.03 o 
   2   5  13      124.59      135.65      6.31 o 
   3   5  13       96.36      101.65      4.88 o 
   4   5  13       25.93       28.73      2.47 o 
   5   5  13        0.27        0.11      0.89 o 
   6   5  13        6.80        5.75      1.59 o 
   7   5  13       17.44       19.77      1.68 o 
   8   5  13        0.01       -0.85      1.93 o 
 -19   6  13       49.56       53.57      6.66 o 
 -18   6  13       17.45       27.07      5.25 o 
 -17   6  13        8.59        8.47      4.48 o 
 -16   6  13       75.22       96.90     10.56 o 
 -15   6  13      169.02      176.72     10.34 o 
 -14   6  13        9.19       17.20      5.87 o 
 -13   6  13        0.01       -0.67      3.93 o 
 -12   6  13        5.39        7.31      4.83 o 
 -11   6  13      141.62      130.52     10.46 o 
 -10   6  13        4.17        3.33      5.56 o 
  -9   6  13        5.62        0.96      2.30 o 
  -8   6  13       84.18       66.36      6.61 o 
  -7   6  13       11.21        5.25      3.99 o 
  -6   6  13        0.01       -1.88      2.51 o 
  -5   6  13        0.98       -0.39      0.86 o 
  -4   6  13        7.01        8.05      2.44 o 
  -3   6  13      114.25      108.40      3.32 o 
  -2   6  13        1.88        0.31      1.12 o 
  -1   6  13        1.36        4.53      1.78 o 
   0   6  13       38.73       42.33      3.00 o 
   1   6  13      217.37      224.89      5.34 o 
   2   6  13        4.36       13.73      4.33 o 
   3   6  13        3.52        5.66      1.97 o 
   4   6  13      111.61      128.30      4.39 o 
   5   6  13       22.97       23.69      2.64 o 
   6   6  13        1.71        1.38      1.70 o 
 -16   7  13        4.81        2.64      3.71 o 
 -15   7  13       15.84       19.14      4.95 o 
 -14   7  13        3.44        1.72      3.46 o 
 -13   7  13        0.48       -1.21      3.11 o 
 -12   7  13       67.94       58.40      6.86 o 
 -11   7  13        2.76        3.04      3.27 o 
 -10   7  13       60.38       54.74      5.10 o 
  -9   7  13        0.08       -5.20      3.81 o 
  -8   7  13       38.27       39.41      4.52 o 
  -7   7  13       13.47       -2.58      4.65 o 
  -6   7  13        0.11       -4.04      2.69 o 
  -5   7  13        0.84       -3.18      2.43 o 
  -4   7  13        0.01       -1.28      1.29 o 
  -3   7  13       16.15       11.69      1.55 o 
  -2   7  13       62.22       53.06      2.70 o 
  -1   7  13        6.09        8.42      1.69 o 
   0   7  13        0.08       -0.08      1.05 o 
   1   7  13        0.01        0.12      1.10 o 
   2   7  13        1.13        0.97      1.26 o 
   3   7  13        9.46        6.52      2.42 o 
   4   7  13        1.49        0.51      1.59 o 
 -13   8  13       15.56       16.02      4.04 o 
 -12   8  13        0.02        0.66      2.38 o 
 -11   8  13       30.47       45.76     12.77 o 
 -10   8  13        8.07        5.97      2.83 o 
  -9   8  13       27.12       37.54      4.40 o 
  -8   8  13        0.23        0.07      2.33 o 
  -7   8  13        0.22       -0.64      2.12 o 
  -6   8  13        4.77        5.39      4.53 o 
  -5   8  13       15.83       18.44      3.55 o 
  -4   8  13        5.95        3.21      2.65 o 
  -3   8  13       27.57       35.16      4.42 o 
  -2   8  13        1.50        1.89      3.12 o 
  -1   8  13       17.71       17.99      1.79 o 
   0   8  13        0.07       -0.84      1.26 o 
 -23   0  14       41.20       40.62      6.33 o 
 -22   0  14        1.49        0.82      2.67 o 
 -21   0  14       16.23       21.86      5.68 o 
 -20   0  14       33.95       36.51      6.23 o 
 -19   0  14       92.26       95.79      5.21 o 
 -18   0  14      179.30      167.19      9.74 o 
 -17   0  14        1.13        2.05      2.93 o 
 -16   0  14       10.50        8.21      4.23 o 
 -15   0  14       70.36       74.98      5.36 o 
 -14   0  14      524.15      495.32     15.81 o 
 -13   0  14      156.39      163.27      8.66 o 
 -12   0  14        3.62        5.09      3.58 o 
 -11   0  14        7.84        7.56      2.93 o 
 -10   0  14      155.28      178.50      7.77 o 
  -9   0  14     2927.87     2975.98     65.77 o 
  -8   0  14       14.02       27.90      8.41 o 
  -7   0  14       75.41      105.86     11.05 o 
  -6   0  14       10.83       12.43      3.27 o 
  -5   0  14     3081.89     2961.05     65.53 o 
  -4   0  14       79.86      113.78     23.57 o 
  -3   0  14      268.79      282.13     10.23 o 
  -2   0  14        0.66        3.45      3.92 o 
  -1   0  14       61.29       65.64      5.06 o 
   0   0  14      472.30      443.86     11.70 o 
   1   0  14      183.25      181.23     11.65 o 
   2   0  14        0.04        3.47      3.71 o 
   3   0  14       29.65       24.66      4.90 o 
   4   0  14      213.20      190.93     13.42 o 
   5   0  14       70.10       69.47      6.04 o 
   6   0  14       35.43       57.31      7.61 o 
   7   0  14        2.56        6.13      2.38 o 
   8   0  14        6.25        2.26      4.08 o 
   9   0  14       43.74       45.19     14.93 o 
  10   0  14       10.31       17.61      7.37 o 
 -23   1  14       31.13       34.49      3.52 o 
 -22   1  14        0.26       -0.39      2.98 o 
 -21   1  14      118.52      131.28      7.26 o 
 -20   1  14        7.97        4.24      2.10 o 
 -19   1  14       51.33       57.89      5.06 o 
 -18   1  14       10.95       13.31      2.68 o 
 -17   1  14      124.85      120.75      5.03 o 
 -16   1  14      132.67      129.91      4.70 o 
 -15   1  14        2.11        1.98      1.88 o 
 -14   1  14       33.75       31.61      3.73 o 
 -13   1  14       24.03       18.23      2.38 o 
 -12   1  14       40.82       43.91      2.48 o 
 -11   1  14       34.33       38.07      3.03 o 
 -10   1  14        0.68        0.82      1.64 o 
  -9   1  14        0.00       -0.59      1.20 o 
  -8   1  14        1.42        0.74      1.68 o 
  -7   1  14      982.23     1054.61     17.09 o 
  -6   1  14        5.17        5.22      2.12 o 
  -5   1  14        0.91        1.35      1.61 o 
  -4   1  14        1.06        0.45      1.48 o 
  -3   1  14      152.04      173.66      5.14 o 
  -2   1  14       39.41       43.55      4.05 o 
  -1   1  14       26.84       20.69      2.94 o 
   0   1  14       51.73       51.89      3.20 o 
   1   1  14        0.45        1.07      2.09 o 
   2   1  14       78.04       85.11      6.10 o 
   3   1  14      179.18      162.27      5.97 o 
   4   1  14       11.63       12.48      4.32 o 
   5   1  14       30.77       32.27      2.43 o 
   6   1  14        2.44        1.51      0.74 o 
   7   1  14      164.54      150.89      9.95 o 
   8   1  14        3.22        2.59      0.98 o 
   9   1  14       25.99       28.04      5.32 o 
  10   1  14        1.31        0.77      4.30 o 
 -23   2  14       14.40       11.63      2.61 o 
 -22   2  14       17.45       17.13      3.14 o 
 -21   2  14        7.57        6.85      2.90 o 
 -20   2  14       45.85       46.63      5.05 o 
 -19   2  14       76.25       88.97      5.38 o 
 -18   2  14       48.02       47.96      4.59 o 
 -17   2  14       75.90       71.93      4.62 o 
 -16   2  14      398.65      383.87      9.48 o 
 -15   2  14       59.00       51.70      4.20 o 
 -14   2  14      452.00      476.24     11.12 o 
 -13   2  14      454.33      464.43     10.77 o 
 -12   2  14      374.91      381.91      9.61 o 
 -11   2  14        0.68        2.31      2.29 o 
 -10   2  14      960.85     1035.42     17.32 o 
  -9   2  14       84.03      126.01     21.22 o 
  -8   2  14      216.66      215.85      6.66 o 
  -7   2  14       26.94       36.30      2.44 o 
  -6   2  14      313.80      325.52      6.34 o 
  -5   2  14        2.03        7.27      1.88 o 
  -4   2  14      651.08      679.81     13.26 o 
  -3   2  14       81.76       78.82      5.02 o 
  -2   2  14      439.76      452.71     10.16 o 
  -1   2  14       27.68       25.93      3.28 o 
   0   2  14      497.89      489.99     12.89 o 
   1   2  14      235.13      218.25      6.63 o 
   2   2  14      685.98      703.98     13.78 o 
   3   2  14        0.03        1.19      1.71 o 
   4   2  14       43.57       35.21      4.69 o 
   5   2  14      152.48      154.39      7.32 o 
   6   2  14      110.50      110.73      4.60 o 
   7   2  14       37.88       29.21      2.34 o 
   8   2  14        1.07        0.89      1.28 o 
   9   2  14       12.51       15.70      4.31 o 
 -22   3  14       51.62       56.71      4.75 o 
 -21   3  14        7.42        8.08      2.59 o 
 -20   3  14        0.28        1.39      1.60 o 
 -19   3  14       72.02       81.78      5.22 o 
 -18   3  14       25.66       30.56      3.30 o 
 -17   3  14       17.48       16.06      2.87 o 
 -16   3  14        7.24        5.41      2.14 o 
 -15   3  14       59.04       58.52      3.27 o 
 -14   3  14       12.78       10.10      2.31 o 
 -13   3  14      246.86      243.14      6.41 o 
 -12   3  14       79.96       65.77      3.99 o 
 -11   3  14       95.96       85.50      3.76 o 
 -10   3  14      260.72      266.89      5.74 o 
  -9   3  14      108.89       94.42      3.57 o 
  -8   3  14      113.58      121.70      4.07 o 
  -7   3  14      116.29      107.85      4.35 o 
  -6   3  14      191.22      209.45      6.06 o 
  -5   3  14      104.10      108.73     13.88 o 
  -4   3  14      629.77      623.88     12.73 o 
  -3   3  14        3.18       11.81      4.30 o 
  -2   3  14        9.59       10.93      2.26 o 
  -1   3  14      365.09      355.68      8.57 o 
   0   3  14      150.87      137.74      4.29 o 
   1   3  14       24.38       30.26      5.72 o 
   2   3  14       14.48       12.96      2.54 o 
   3   3  14       55.52       52.72      3.78 o 
   4   3  14       57.38       60.22      3.91 o 
   5   3  14        6.04        7.38      1.69 o 
   6   3  14        0.07       -0.70      1.28 o 
   7   3  14        0.00        1.11      1.90 o 
   8   3  14       86.44       98.54      4.52 o 
   9   3  14        4.74        3.83      5.87 o 
 -21   4  14        0.14        0.64      1.19 o 
 -20   4  14        5.22        4.90      1.68 o 
 -19   4  14        0.01        0.32      0.86 o 
 -18   4  14       40.91       38.02      3.21 o 
 -17   4  14        0.83       -0.81      1.46 o 
 -16   4  14        7.27        5.20      2.16 o 
 -15   4  14        9.78        9.04      1.91 o 
 -14   4  14       20.31       26.13      6.80 o 
 -13   4  14       13.32       13.37      1.17 o 
 -12   4  14        7.69        6.49      1.00 o 
 -11   4  14       31.79       34.88      1.64 o 
 -10   4  14      163.31      167.92      6.29 o 
  -9   4  14      185.82      202.99     21.35 o 
  -8   4  14      243.81      258.04      5.87 o 
  -7   4  14        0.81        1.86      1.29 o 
  -6   4  14      618.83      610.43     11.12 o 
  -5   4  14       74.95       85.27      3.86 o 
  -4   4  14       72.75       73.99      2.68 o 
  -3   4  14       25.67       31.27      3.80 o 
  -2   4  14      124.81      128.18      4.59 o 
  -1   4  14       29.88       30.28      3.16 o 
   0   4  14        0.46        0.81      1.58 o 
   1   4  14        7.31        6.11      3.10 o 
   2   4  14        2.45       -0.97      1.27 o 
   3   4  14       32.08       34.24      2.06 o 
   4   4  14        9.26        9.40      1.49 o 
   5   4  14        3.79        5.99      1.77 o 
   6   4  14        7.68        9.78      1.75 o 
   7   4  14        4.28        2.80      2.27 o 
   8   4  14        3.03        2.67      2.40 o 
 -20   5  14        0.19       -0.19      2.14 o 
 -19   5  14        0.20       -0.89      2.72 o 
 -18   5  14        5.33        3.43      3.41 o 
 -17   5  14       84.82       89.01     15.39 o 
 -16   5  14        7.80       11.51      4.15 o 
 -15   5  14        7.99       10.42      4.32 o 
 -14   5  14      312.75      324.21     18.91 o 
 -13   5  14       30.99       26.62      4.53 o 
 -12   5  14      199.22      231.06      8.74 o 
 -11   5  14        2.15        3.09      4.11 o 
 -10   5  14      198.30      236.04      9.02 o 
  -9   5  14       16.75       52.38     30.11 o 
  -8   5  14      235.18      244.29     14.12 o 
  -7   5  14        2.37        7.52      2.62 o 
  -6   5  14        7.18       13.79      2.84 o 
  -5   5  14      225.68      226.18     11.64 o 
  -4   5  14      347.91      379.63     11.94 o 
  -3   5  14        7.12        4.14      3.06 o 
  -2   5  14        7.36        8.01      3.73 o 
  -1   5  14      203.10      217.46      6.53 o 
   0   5  14      417.88      434.90     10.86 o 
   1   5  14        0.40        0.44      1.80 o 
   2   5  14        2.84        2.85      3.16 o 
   3   5  14      118.56      123.48      3.83 o 
   4   5  14       24.54       23.24      3.16 o 
   5   5  14       27.95       29.03      2.65 o 
   6   5  14        6.41        8.03      1.65 o 
   7   5  14       29.93       30.05      5.04 o 
 -18   6  14        1.91        1.95      3.66 o 
 -17   6  14        2.40        4.09      5.19 o 
 -16   6  14       67.09       81.11      9.42 o 
 -15   6  14       13.21        7.56     10.11 o 
 -14   6  14       24.68       25.89      5.29 o 
 -13   6  14       19.45       26.55      6.87 o 
 -12   6  14       66.34       57.69     10.50 o 
 -11   6  14       43.74       44.52      6.81 o 
 -10   6  14       13.55        8.33      5.84 o 
  -9   6  14        1.11        9.84      6.61 o 
  -8   6  14      143.58      119.37      8.96 o 
  -7   6  14       36.62       35.47      9.85 o 
  -6   6  14      288.14      225.77     10.63 o 
  -5   6  14        1.28        1.12      1.18 o 
  -4   6  14        3.50        0.07      1.30 o 
  -3   6  14        5.02        4.15      1.68 o 
  -2   6  14      130.62      114.17      4.14 o 
  -1   6  14        0.50        2.23      1.64 o 
   0   6  14       42.52       46.04      2.44 o 
   1   6  14        1.13       -0.44      1.80 o 
   2   6  14       24.57       26.81      2.57 o 
   3   6  14        0.08       -0.49      0.43 o 
   4   6  14        1.40       -0.35      1.59 o 
   5   6  14        5.02        5.65      2.01 o 
 -16   7  14        8.64       22.37     12.65 o 
 -15   7  14        4.62        7.91      5.91 o 
 -14   7  14        2.26        5.19      5.08 o 
 -13   7  14       43.18       43.65      8.44 o 
 -12   7  14        8.39       17.50      6.08 o 
 -11   7  14       35.19       49.94      8.80 o 
 -10   7  14       28.60       33.72      6.94 o 
  -9   7  14        0.22        3.18      3.12 o 
  -8   7  14       82.13      114.68     11.81 o 
  -7   7  14       85.58      112.68      6.88 o 
  -6   7  14       90.33      133.95     14.11 o 
  -5   7  14       35.95       72.73      7.47 o 
  -4   7  14       88.66       86.76      6.84 o 
  -3   7  14       19.32       25.41      3.36 o 
  -2   7  14       23.04       31.51      2.64 o 
  -1   7  14       90.98      103.53      3.92 o 
   0   7  14       15.40       16.18      1.87 o 
   1   7  14        0.21        1.77      1.77 o 
   2   7  14       11.15       17.79      2.30 o 
 -12   8  14        9.06        6.76      4.97 o 
 -11   8  14        0.69        0.16      2.08 o 
 -10   8  14       12.62       12.49      3.96 o 
  -9   8  14        0.00       -1.31      2.65 o 
  -8   8  14       47.09       54.66      5.18 o 
  -7   8  14        2.13        3.75      3.27 o 
  -6   8  14       17.60       21.42      5.63 o 
  -5   8  14        0.00       -2.01      4.01 o 
  -4   8  14       33.95       35.56      4.39 o 
  -3   8  14        6.84       11.46      3.86 o 
  -2   8  14        0.07       -0.55      2.78 o 
 -23   1  15        4.44        2.57      2.85 o 
 -22   1  15        7.65        7.99      2.58 o 
 -21   1  15       22.20       27.48      3.95 o 
 -20   1  15        0.38        0.16      1.21 o 
 -19   1  15      137.71      148.98      5.63 o 
 -18   1  15       18.02       17.90      3.37 o 
 -17   1  15      104.93      107.58      6.34 o 
 -16   1  15        5.52        5.22      2.40 o 
 -15   1  15      444.02      424.19     11.08 o 
 -14   1  15      158.99      165.97      6.93 o 
 -13   1  15      104.14       99.90      4.25 o 
 -12   1  15        0.11        2.31      1.83 o 
 -11   1  15      379.43      363.42      6.98 o 
 -10   1  15       98.78      121.07      4.87 o 
  -9   1  15        3.36        6.50      1.87 o 
  -8   1  15       12.60       14.70      2.19 o 
  -7   1  15      115.56       98.43      4.01 o 
  -6   1  15       35.69       45.31      4.35 o 
  -5   1  15      313.77      315.58      8.16 o 
  -4   1  15        0.92        2.55      2.33 o 
  -3   1  15        6.19        4.63      1.94 o 
  -2   1  15       23.63       27.37      2.93 o 
  -1   1  15      411.81      419.70     10.95 o 
   0   1  15        0.38       -1.48      2.88 o 
   1   1  15        0.02        0.28      1.63 o 
   2   1  15        0.40       -0.67      2.84 o 
   3   1  15      134.59      151.28      6.72 o 
   4   1  15        0.00        0.98      2.48 o 
   5   1  15        0.02        0.83      1.33 o 
   6   1  15       28.91       20.00      3.63 o 
   7   1  15        9.43        8.52      1.75 o 
   8   1  15        0.17       -0.13      2.89 o 
   9   1  15        0.12       -0.16      2.36 o 
 -23   2  15        8.99        8.59      4.06 o 
 -22   2  15        0.47       -0.72      2.45 o 
 -21   2  15      121.12      115.69      5.59 o 
 -20   2  15        0.05        0.36      2.06 o 
 -19   2  15       10.31        6.77      2.74 o 
 -18   2  15        2.94        2.68      2.47 o 
 -17   2  15      110.98      106.92      4.53 o 
 -16   2  15      183.92      177.59      6.69 o 
 -15   2  15      222.53      209.55      8.11 o 
 -14   2  15        2.01       -1.24      2.19 o 
 -13   2  15       76.34       85.88      7.55 o 
 -12   2  15      445.79      478.52      9.92 o 
 -11   2  15      487.44      484.41     10.14 o 
 -10   2  15        3.90        0.34      1.65 o 
  -9   2  15      797.01      804.69     17.50 o 
  -8   2  15      289.18      266.05     10.19 o 
  -7   2  15      246.02      247.88      6.92 o 
  -6   2  15       79.71      174.19     94.75 o 
  -5   2  15      845.23      829.57     16.73 o 
  -4   2  15      313.65      289.12      7.82 o 
  -3   2  15        0.16       -0.84      2.31 o 
  -2   2  15      107.49      120.92      5.49 o 
  -1   2  15      222.43      211.55      7.39 o 
   0   2  15      321.95      330.87     10.07 o 
   1   2  15      162.52      144.56      6.56 o 
   2   2  15       10.29        9.13      1.86 o 
   3   2  15        0.13        0.94      1.65 o 
   4   2  15       48.08       47.70      3.41 o 
   5   2  15      119.12      102.92      3.86 o 
   6   2  15        3.98        4.47      1.22 o 
   7   2  15       45.57       46.70      3.60 o 
   8   2  15        1.71        2.31      4.48 o 
 -22   3  15        0.80        2.18      2.11 o 
 -21   3  15        3.37        4.48      3.07 o 
 -20   3  15        6.60        7.48      2.99 o 
 -19   3  15       52.75       47.87      3.91 o 
 -18   3  15        8.49        6.02      2.80 o 
 -17   3  15       87.27       80.54      3.78 o 
 -16   3  15        2.54       -0.07      1.27 o 
 -15   3  15      261.19      250.58      6.81 o 
 -14   3  15        0.07       -1.41      1.71 o 
 -13   3  15      422.96      405.13     10.11 o 
 -12   3  15        1.07        3.41      2.10 o 
 -11   3  15      125.87      126.76     10.25 o 
 -10   3  15      339.51      377.02     19.63 o 
  -9   3  15      158.31      171.13     22.43 o 
  -8   3  15       12.55       13.97      2.44 o 
  -7   3  15      110.76      113.67      4.23 o 
  -6   3  15      515.06      566.07     26.30 o 
  -5   3  15      196.58      216.31     18.21 o 
  -4   3  15        4.12        4.76      1.96 o 
  -3   3  15      236.04      246.66      6.23 o 
  -2   3  15        5.86        8.27      2.04 o 
  -1   3  15      575.98      563.96     10.38 o 
   0   3  15        0.33        1.01      1.44 o 
   1   3  15       13.57       14.56      3.69 o 
   2   3  15       29.94       26.71      3.79 o 
   3   3  15      102.25       98.36      4.31 o 
   4   3  15        4.34        2.97      1.33 o 
   5   3  15        3.53        1.86      1.41 o 
   6   3  15        6.69        8.97      1.80 o 
   7   3  15        0.52        0.82      1.81 o 
   8   3  15       14.10       14.96      5.02 o 
 -21   4  15        4.01        4.16      1.19 o 
 -20   4  15        7.43        5.28      1.62 o 
 -19   4  15       26.66       30.19      3.15 o 
 -18   4  15        0.03        0.04      1.62 o 
 -17   4  15        9.86        8.08      2.04 o 
 -16   4  15       36.75       30.92      2.69 o 
 -15   4  15        2.98        1.63      2.00 o 
 -14   4  15       13.19       11.02      1.41 o 
 -13   4  15       67.53       58.20      2.00 o 
 -12   4  15      148.54      163.78      4.38 o 
 -11   4  15      110.34      105.95      3.75 o 
 -10   4  15        8.00        6.60      1.26 o 
  -9   4  15      197.45      177.32      4.57 o 
  -8   4  15       42.86       59.98      3.28 o 
  -7   4  15      104.04       95.12      3.79 o 
  -6   4  15       84.64       80.50      3.38 o 
  -5   4  15      178.91      174.84      5.43 o 
  -4   4  15       12.21       13.38      1.96 o 
  -3   4  15       10.26        6.22      2.26 o 
  -2   4  15      156.48      148.15      5.23 o 
  -1   4  15       13.25       13.71      3.06 o 
   0   4  15       14.50       11.54      2.12 o 
   1   4  15        0.05        0.85      2.41 o 
   2   4  15       13.86       18.22      3.37 o 
   3   4  15       29.39       34.71      2.05 o 
   4   4  15        2.21        5.11      1.40 o 
   5   4  15        0.10        1.32      1.39 o 
   6   4  15        0.17       -0.91      1.90 o 
   7   4  15       35.16       47.80      3.99 o 
 -20   5  15       11.23       10.49      5.32 o 
 -19   5  15        0.12        3.83      4.92 o 
 -18   5  15        1.56        3.06      4.68 o 
 -17   5  15       20.64       25.25      4.41 o 
 -16   5  15       22.47       29.93      7.24 o 
 -15   5  15       27.15       45.67     13.50 o 
 -14   5  15        2.21        2.11      3.37 o 
 -13   5  15       89.71       85.50      7.47 o 
 -12   5  15       32.57       49.78     22.31 o 
 -11   5  15      117.52      126.08      6.96 o 
 -10   5  15        3.55        1.71      3.35 o 
  -9   5  15       37.08       33.40      3.72 o 
  -8   5  15       84.70       79.71      6.32 o 
  -7   5  15      248.08      228.66     12.94 o 
  -6   5  15        3.17        0.69      1.87 o 
  -5   5  15        4.74        2.14      2.24 o 
  -4   5  15       21.46       25.40      3.63 o 
  -3   5  15      286.51      275.71      7.10 o 
  -2   5  15        5.16        4.59      2.22 o 
  -1   5  15       74.48       65.26      4.25 o 
   0   5  15       22.92       21.55      4.21 o 
   1   5  15       90.45       92.63      3.53 o 
   2   5  15       16.68       21.61      3.53 o 
   3   5  15       60.34       60.71      3.57 o 
   4   5  15        5.68        5.57      2.20 o 
   5   5  15        1.98        2.01      1.56 o 
 -18   6  15        5.02        7.56      4.46 o 
 -17   6  15        1.53        1.05      3.90 o 
 -16   6  15       19.91       22.76      7.05 o 
 -15   6  15       16.33       11.55      6.06 o 
 -14   6  15       56.66       72.38      9.91 o 
 -13   6  15      213.56      202.59      9.22 o 
 -12   6  15        2.13        4.24      3.90 o 
 -11   6  15      165.99      173.58      9.60 o 
 -10   6  15       23.36      108.84     54.49 o 
  -9   6  15     1019.45     1030.78     40.30 o 
  -8   6  15        3.06       15.33      8.15 o 
  -7   6  15      136.09      128.60     18.22 o 
  -6   6  15       63.30       62.37      4.54 o 
  -5   6  15      896.66      770.69     49.31 o 
  -4   6  15       74.85      187.53     48.66 o 
  -3   6  15        0.03        0.60      1.59 o 
  -2   6  15       64.34       66.20      2.97 o 
  -1   6  15      119.00      107.92      4.26 o 
   0   6  15      118.87      119.22      4.52 o 
   1   6  15       46.40       46.82      3.27 o 
   2   6  15        3.82        5.23      1.45 o 
   3   6  15        4.56        4.43      1.60 o 
 -15   7  15       11.69       10.50     11.67 o 
 -14   7  15       20.01       23.44      7.78 o 
 -13   7  15        2.24        4.64      5.04 o 
 -12   7  15        0.34       -2.06      4.90 o 
 -11   7  15        0.04       -0.66      3.82 o 
 -10   7  15       23.49       22.73      6.54 o 
  -9   7  15        1.22        1.95      3.99 o 
  -8   7  15        0.22       -3.06      3.50 o 
  -7   7  15       15.10       16.42      4.56 o 
  -6   7  15       16.73       20.65      4.73 o 
  -5   7  15        1.49        1.20      2.69 o 
  -4   7  15        2.73       -0.26      1.20 o 
  -3   7  15        4.87        5.80      1.53 o 
  -2   7  15        2.08        2.62      1.64 o 
  -1   7  15       26.79       29.34      2.93 o 
   0   7  15        0.77        0.18      1.12 o 
   1   7  15        0.60        0.84      1.36 o 
  -9   8  15       49.77       57.80      5.63 o 
  -8   8  15       24.07       38.75      4.74 o 
  -7   8  15        6.64        6.02      3.49 o 
  -6   8  15        0.01       -1.97      3.02 o 
  -5   8  15       39.27       53.83      8.58 o 
 -23   0  16       31.14       17.73      5.99 o 
 -22   0  16       37.76       39.03      5.00 o 
 -21   0  16        1.14        1.61      2.87 o 
 -20   0  16        4.99        1.76      3.85 o 
 -19   0  16        1.19        1.58      2.28 o 
 -18   0  16       79.07       83.93      6.18 o 
 -17   0  16        2.29        1.41      3.91 o 
 -16   0  16      123.53      144.00     10.03 o 
 -15   0  16        5.90       13.31      4.02 o 
 -14   0  16        4.46        7.86      4.60 o 
 -13   0  16       11.49       41.84     14.51 o 
 -12   0  16      298.78      316.91     11.01 o 
 -11   0  16      397.28      405.60     20.96 o 
 -10   0  16       53.51      135.81      9.56 o 
  -9   0  16      122.34      107.17      8.89 o 
  -8   0  16      266.71      275.61     19.92 o 
  -7   0  16      540.06      519.49     15.45 o 
  -6   0  16       18.73       24.20      4.34 o 
  -5   0  16      240.26      218.38      8.97 o 
  -4   0  16      199.66      164.16      8.78 o 
  -3   0  16        5.86       13.74      4.62 o 
  -2   0  16       64.03       73.98      6.14 o 
  -1   0  16        1.81        8.37      3.49 o 
   0   0  16       22.33       20.68      7.42 o 
   1   0  16       34.63       31.68      4.96 o 
   2   0  16       89.04       83.29     11.32 o 
   3   0  16       13.21       22.23      5.70 o 
   4   0  16        4.14        5.97      3.82 o 
   5   0  16        5.36        2.67      4.38 o 
   6   0  16        5.37        8.48      5.09 o 
   7   0  16       10.28        6.14      4.92 o 
   8   0  16        5.44        8.02      6.91 o 
 -23   1  16        2.93        2.82      2.84 o 
 -22   1  16        1.65        1.10      1.68 o 
 -21   1  16       12.14        8.40      2.47 o 
 -20   1  16       32.33       28.90      3.80 o 
 -19   1  16        9.05        6.29      3.43 o 
 -18   1  16        0.36        0.01      1.88 o 
 -17   1  16      128.45      125.22      5.66 o 
 -16   1  16       65.69       64.93      3.38 o 
 -15   1  16       82.46       81.37      4.23 o 
 -14   1  16       27.87       20.23      2.64 o 
 -13   1  16        1.91        2.72      2.08 o 
 -12   1  16        3.46        3.17      2.33 o 
 -11   1  16        7.84        5.43      2.50 o 
 -10   1  16      141.33      139.36      8.39 o 
  -9   1  16      197.34      210.59      6.90 o 
  -8   1  16        0.26       14.56      8.38 o 
  -7   1  16      190.11      189.52      5.96 o 
  -6   1  16       99.76       88.95      4.26 o 
  -5   1  16        0.00        0.83      1.49 o 
  -4   1  16        0.93        2.15      2.26 o 
  -3   1  16       32.68       31.92      4.56 o 
  -2   1  16       14.13        6.78      2.31 o 
  -1   1  16      113.78      108.92      5.43 o 
   0   1  16      110.79      108.33      6.34 o 
   1   1  16       59.71       59.77      4.93 o 
   2   1  16        3.25        4.06      3.16 o 
   3   1  16       18.13       14.19      3.82 o 
   4   1  16       79.89       86.26      6.89 o 
   5   1  16       31.80       28.71      2.52 o 
   6   1  16        0.28        0.10      0.86 o 
   7   1  16        2.33        1.42      3.59 o 
 -22   2  16       67.03       71.50      6.06 o 
 -21   2  16        1.44        2.46      2.20 o 
 -20   2  16        0.87       -0.58      2.48 o 
 -19   2  16       28.76       23.89      3.60 o 
 -18   2  16       76.04       78.85      3.88 o 
 -17   2  16       10.03        6.12      1.99 o 
 -16   2  16       12.28       14.43      2.64 o 
 -15   2  16      599.06      638.29     12.87 o 
 -14   2  16       68.37       77.71      4.76 o 
 -13   2  16       15.85       17.96      3.98 o 
 -12   2  16      130.20      201.37     30.32 o 
 -11   2  16      969.30      967.11     23.28 o 
 -10   2  16        7.18        7.04      3.14 o 
  -9   2  16      274.23      270.77      8.49 o 
  -8   2  16      181.85      206.64      6.17 o 
  -7   2  16      616.10      579.04     15.60 o 
  -6   2  16       83.61      151.04     38.19 o 
  -5   2  16      770.15      736.85     16.45 o 
  -4   2  16       49.23       62.00      4.74 o 
  -3   2  16      119.66      129.92      5.40 o 
  -2   2  16      150.37      147.16      8.36 o 
  -1   2  16      688.09      685.28     14.29 o 
   0   2  16       19.91       18.27      4.28 o 
   1   2  16       15.30       13.80      4.21 o 
   2   2  16       58.46       55.97      3.57 o 
   3   2  16      107.94       92.54      3.29 o 
   4   2  16        6.30        7.06      1.41 o 
   5   2  16       20.06       15.72      2.38 o 
   6   2  16       43.03       42.18      3.61 o 
   7   2  16        0.93        0.50      3.34 o 
 -22   3  16        0.01       -1.30      2.42 o 
 -21   3  16        8.06        5.92      2.63 o 
 -20   3  16       38.79       33.44      4.02 o 
 -19   3  16       32.49       29.98      2.79 o 
 -18   3  16        3.97        1.37      1.51 o 
 -17   3  16       13.98       11.06      2.59 o 
 -16   3  16       80.18       76.96      3.78 o 
 -15   3  16       83.74       70.16      3.64 o 
 -14   3  16       76.39       67.75      3.32 o 
 -13   3  16        2.12       -0.03      1.44 o 
 -12   3  16       11.36        7.30      2.03 o 
 -11   3  16       47.13       38.72      2.86 o 
 -10   3  16       33.63       33.99      2.90 o 
  -9   3  16       66.30       64.12      3.77 o 
  -8   3  16        0.69       -0.61      1.85 o 
  -7   3  16        9.68        8.40      1.89 o 
  -6   3  16       18.73       19.23      3.09 o 
  -5   3  16       62.97       49.89      4.23 o 
  -4   3  16        1.42        1.14      1.55 o 
  -3   3  16        7.95        7.70      2.21 o 
  -2   3  16       73.91       80.06      3.14 o 
  -1   3  16       49.05       42.55      3.97 o 
   0   3  16       64.23       57.30      3.69 o 
   1   3  16        3.62        1.61      1.91 o 
   2   3  16       17.56       15.69      2.84 o 
   3   3  16       21.45       20.90      3.40 o 
   4   3  16       47.69       41.85      2.40 o 
   5   3  16       16.42       11.31      1.82 o 
   6   3  16        6.96        8.61      2.83 o 
 -21   4  16        0.25        0.81      3.47 o 
 -20   4  16       11.51        7.19      2.85 o 
 -19   4  16        1.49        1.49      1.84 o 
 -18   4  16       36.57       43.45      3.08 o 
 -17   4  16        0.28        1.31      1.82 o 
 -16   4  16        7.45        4.86      2.13 o 
 -15   4  16       14.07       13.09      1.42 o 
 -14   4  16       13.39       17.62      1.68 o 
 -13   4  16        0.19        0.15      0.92 o 
 -12   4  16        0.06       -0.03      0.71 o 
 -11   4  16        3.58        2.86      1.11 o 
 -10   4  16        5.61        3.72      1.24 o 
  -9   4  16        0.07        0.80      1.17 o 
  -8   4  16      109.76      113.21      4.31 o 
  -7   4  16        0.30        0.12      1.00 o 
  -6   4  16       13.61       16.85      2.17 o 
  -5   4  16        0.37        0.11      1.20 o 
  -4   4  16       17.42       19.11      2.03 o 
  -3   4  16        8.27        5.73      2.07 o 
  -2   4  16       27.52       30.44      3.25 o 
  -1   4  16        8.21        8.44      2.36 o 
   0   4  16        8.74        6.72      2.05 o 
   1   4  16        1.24        1.85      2.59 o 
   2   4  16       41.93       52.73      4.21 o 
   3   4  16        0.25        2.27      1.22 o 
   4   4  16        5.20        6.12      1.44 o 
   5   4  16        2.58        2.01      1.48 o 
 -19   5  16       85.87       90.37      7.70 o 
 -18   5  16       17.78       20.99      5.35 o 
 -17   5  16       21.48       22.30      5.62 o 
 -16   5  16      156.92      171.04     11.80 o 
 -15   5  16      240.66      249.81     15.85 o 
 -14   5  16       59.59       81.77      7.66 o 
 -13   5  16        6.07        6.95      4.64 o 
 -12   5  16      128.70      145.85     26.14 o 
 -11   5  16      265.14      279.58     18.04 o 
 -10   5  16       26.76       34.15     10.45 o 
  -9   5  16        6.37        5.16      1.36 o 
  -8   5  16        2.26        3.07      1.65 o 
  -7   5  16       47.20       39.31      3.08 o 
  -6   5  16       70.95       49.47      4.48 o 
  -5   5  16      121.12      118.30      5.80 o 
  -4   5  16      207.67      227.25      8.22 o 
  -3   5  16        3.14        0.61      2.18 o 
  -2   5  16       34.12       43.17      5.21 o 
  -1   5  16      119.60      120.89      5.26 o 
   0   5  16      156.13      167.51      8.03 o 
   1   5  16       13.12       12.67      1.87 o 
   2   5  16       50.70       55.75      5.48 o 
   3   5  16       32.82       37.27      2.96 o 
   4   5  16       33.39       34.52      3.06 o 
 -17   6  16       45.91       46.91      5.78 o 
 -16   6  16        0.33        5.24      4.45 o 
 -15   6  16       59.93       61.34     10.92 o 
 -14   6  16       19.35       21.03      5.66 o 
 -13   6  16      143.20      133.66      9.88 o 
 -12   6  16        2.63       -0.08      4.25 o 
 -11   6  16      175.35      182.96      8.82 o 
 -10   6  16       13.11       74.68     47.08 o 
  -9   6  16      286.48      294.81     12.48 o 
  -8   6  16       30.93       15.00     10.89 o 
  -7   6  16       55.72       49.44      3.27 o 
  -6   6  16        3.86        2.27      1.37 o 
  -5   6  16      271.79      270.43     13.86 o 
  -4   6  16       26.75       22.35      2.62 o 
  -3   6  16        0.24        0.53      1.76 o 
  -2   6  16        4.60        3.24      1.69 o 
  -1   6  16       52.85       57.11      3.54 o 
   0   6  16       14.17       14.89      2.63 o 
   1   6  16        0.64        1.39      1.90 o 
   2   6  16        3.18        4.17      2.33 o 
 -14   7  16       74.02      102.57     12.19 o 
 -13   7  16        1.43        0.07      4.73 o 
 -12   7  16        1.25        6.46      5.15 o 
 -11   7  16        0.87       32.44     23.86 o 
 -10   7  16      199.94      229.05     12.51 o 
  -9   7  16        5.89        2.60      4.75 o 
  -8   7  16        1.35        1.83      7.43 o 
  -7   7  16        0.23       -2.67      4.50 o 
  -6   7  16      153.10      157.98      8.85 o 
  -5   7  16        1.72        1.44      3.58 o 
  -4   7  16        9.44       12.12      3.56 o 
  -3   7  16        2.96        2.03      1.47 o 
  -2   7  16       12.53       13.94      1.83 o 
  -1   7  16       20.16       19.92      2.26 o 
 -22   1  17        0.20       -1.61      1.99 o 
 -21   1  17       13.93       11.45      3.75 o 
 -20   1  17       19.05       17.37      2.84 o 
 -19   1  17        3.89        4.53      2.00 o 
 -18   1  17       97.80       93.64      5.05 o 
 -17   1  17       57.15       62.84      5.99 o 
 -16   1  17        4.30        0.54      2.07 o 
 -15   1  17        2.14        2.70      3.18 o 
 -14   1  17      275.48      296.88      9.23 o 
 -13   1  17       96.50      135.27      6.30 o 
 -12   1  17        1.68        6.52      2.08 o 
 -11   1  17        0.00       -0.22      1.35 o 
 -10   1  17       67.76       72.73      4.15 o 
  -9   1  17       62.81       90.41      6.32 o 
  -8   1  17       75.72       86.46      4.02 o 
  -7   1  17        9.70       10.60      2.41 o 
  -6   1  17        0.62        1.72      2.31 o 
  -5   1  17       30.43       33.42      4.74 o 
  -4   1  17      248.02      257.93      7.81 o 
  -3   1  17       46.09       49.27      3.77 o 
  -2   1  17        4.66        3.72      3.39 o 
  -1   1  17        1.87        2.61      2.38 o 
   0   1  17      142.27      132.88      6.88 o 
   1   1  17       49.08       61.89      6.70 o 
   2   1  17       20.39       20.81      4.05 o 
   3   1  17        1.78        3.73      3.77 o 
   4   1  17        6.65        2.68      2.59 o 
   5   1  17       10.85       10.93      2.00 o 
   6   1  17       30.65       31.70      8.70 o 
 -22   2  17       38.39       30.43     10.87 o 
 -21   2  17        3.02        1.49      1.74 o 
 -20   2  17        0.64        1.14      1.51 o 
 -19   2  17       40.43       40.14      3.07 o 
 -18   2  17      101.76       98.00      5.54 o 
 -17   2  17       42.90       36.47      3.66 o 
 -16   2  17       77.19       76.84      5.39 o 
 -15   2  17      201.40      197.54      8.06 o 
 -14   2  17       78.40       86.35      7.41 o 
 -13   2  17       73.65       68.40      4.83 o 
 -12   2  17       23.92       35.54      8.26 o 
 -11   2  17      556.07      606.03     13.45 o 
 -10   2  17        1.01       75.37     29.90 o 
  -9   2  17       25.00       24.56      3.41 o 
  -8   2  17        5.04       23.21     16.86 o 
  -7   2  17      548.38      564.32     14.05 o 
  -6   2  17        2.89        8.75      8.23 o 
  -5   2  17      372.71      376.56      8.72 o 
  -4   2  17      136.85      139.02      6.98 o 
  -3   2  17      123.86      121.74      6.22 o 
  -2   2  17        4.66        5.93      3.61 o 
  -1   2  17      307.71      301.08     10.60 o 
   0   2  17      252.69      262.37      8.31 o 
   1   2  17       16.36       15.86      4.51 o 
   2   2  17        1.00        1.25      1.85 o 
   3   2  17       47.64       54.18      3.52 o 
   4   2  17       50.52       49.02      4.47 o 
   5   2  17        2.69        2.12      1.42 o 
   6   2  17       26.12       24.53      2.95 o 
 -21   3  17       16.10       15.35      3.54 o 
 -20   3  17        0.07        0.33      1.82 o 
 -19   3  17        8.10        5.35      1.83 o 
 -18   3  17        2.02        3.51      2.13 o 
 -17   3  17        6.61        6.92      1.99 o 
 -16   3  17       55.60       51.66      3.57 o 
 -15   3  17        0.99        1.47      1.76 o 
 -14   3  17        3.78        5.89      1.96 o 
 -13   3  17        5.18        3.05      1.73 o 
 -12   3  17       75.48       63.61      3.56 o 
 -11   3  17       45.66       42.26      3.10 o 
 -10   3  17        0.24        0.21      0.99 o 
  -9   3  17       22.57       15.74      2.66 o 
  -8   3  17       10.80       17.19      2.46 o 
  -7   3  17       30.02       29.92      3.63 o 
  -6   3  17       82.94       81.95      3.82 o 
  -5   3  17       33.90       26.37      4.09 o 
  -4   3  17       72.04       76.98      4.69 o 
  -3   3  17        0.05        0.99      1.61 o 
  -2   3  17      164.30      167.64      6.11 o 
  -1   3  17       10.17        9.55      2.87 o 
   0   3  17        7.19        6.45      1.34 o 
   1   3  17        0.78        0.95      1.23 o 
   2   3  17       26.32       25.65      3.35 o 
   3   3  17        0.20        0.12      1.62 o 
   4   3  17        0.42        0.88      1.17 o 
   5   3  17        3.29        5.21      2.75 o 
 -20   4  17       11.55       12.95      3.81 o 
 -19   4  17        6.03        4.61      3.72 o 
 -18   4  17        8.57        9.74      2.44 o 
 -17   4  17        2.83        3.23      1.71 o 
 -16   4  17       60.76       53.79      5.26 o 
 -15   4  17        2.47        0.81      0.96 o 
 -14   4  17        9.46        7.36      1.29 o 
 -13   4  17        0.45        1.18      0.94 o 
 -12   4  17       30.47       26.55      1.76 o 
 -11   4  17       46.19       33.54      1.88 o 
 -10   4  17       24.33       24.35      2.04 o 
  -9   4  17        3.01        2.26      1.46 o 
  -8   4  17       12.94       10.15      1.78 o 
  -7   4  17       45.59       32.52      2.88 o 
  -6   4  17        8.88       10.89      2.45 o 
  -5   4  17       32.21       31.98      2.58 o 
  -4   4  17       28.36       24.16      2.35 o 
  -3   4  17        7.81        4.05      1.61 o 
  -2   4  17       22.97       25.96      2.70 o 
  -1   4  17        9.04        7.77      3.17 o 
   0   4  17        6.32        5.16      1.91 o 
   1   4  17        1.55       -0.81      2.83 o 
   2   4  17        8.90        5.43      1.87 o 
   3   4  17       13.42       18.26      1.82 o 
   4   4  17        0.06       -0.13      1.05 o 
 -18   5  17        7.40        5.61      3.66 o 
 -17   5  17        5.87        1.26      3.52 o 
 -16   5  17        5.29        4.77      5.43 o 
 -15   5  17        0.53       -2.69      3.75 o 
 -14   5  17        1.25      127.61     92.66 o 
 -13   5  17        8.18       11.98      6.13 o 
 -12   5  17       30.97       40.11      6.41 o 
 -11   5  17        9.73        7.30      2.02 o 
 -10   5  17        0.47        0.98      3.15 o 
  -9   5  17       80.75       78.36      6.06 o 
  -8   5  17        1.88       -1.18      1.66 o 
  -7   5  17       22.94       20.90      2.74 o 
  -6   5  17        0.76        1.57      2.40 o 
  -5   5  17       36.12       42.67      4.09 o 
  -4   5  17       31.23       22.61      3.54 o 
  -3   5  17        8.49        5.97      2.42 o 
  -2   5  17       22.61       22.95      3.18 o 
  -1   5  17       13.51        6.96      2.54 o 
   0   5  17        7.99        5.72      3.15 o 
   1   5  17        0.86       -0.03      2.07 o 
   2   5  17       76.07       83.68      4.51 o 
 -16   6  17        6.13        5.11      3.95 o 
 -15   6  17       75.03       87.70     11.54 o 
 -14   6  17        0.15       -3.24      4.29 o 
 -13   6  17        6.84        1.76      3.63 o 
 -12   6  17        0.14       -2.27      3.54 o 
 -11   6  17       50.12       72.74      6.95 o 
 -10   6  17       18.67       30.42      6.85 o 
  -9   6  17        4.11        6.56      4.07 o 
  -8   6  17        5.14       11.77      6.38 o 
  -7   6  17        0.00        1.45      1.92 o 
  -6   6  17       63.91       59.87      7.39 o 
  -5   6  17       58.05       49.54      5.11 o 
  -4   6  17       65.41       62.29      3.37 o 
  -3   6  17        7.72        5.73      2.28 o 
  -2   6  17       20.21       16.99      2.21 o 
  -1   6  17       51.61       51.64      3.64 o 
   0   6  17      119.82      128.99      4.88 o 
 -12   7  17       20.89       13.43      4.55 o 
 -11   7  17        3.02        0.63      4.13 o 
 -10   7  17       17.61       21.58      5.85 o 
  -9   7  17        0.03        2.02      8.35 o 
  -8   7  17        0.32        1.11      7.24 o 
  -7   7  17       17.98       17.80     10.50 o 
  -6   7  17       22.28       15.58      5.93 o 
  -5   7  17        0.84       -1.11      2.41 o 
  -4   7  17        9.52        7.61      3.62 o 
 -22   0  18       32.13       28.07      4.73 o 
 -21   0  18        8.46       13.31      5.74 o 
 -20   0  18      136.97      140.88      8.40 o 
 -19   0  18       48.31       48.23      7.78 o 
 -18   0  18       10.31       10.58      3.68 o 
 -17   0  18        0.34        1.83      3.59 o 
 -16   0  18      213.17      221.61     11.21 o 
 -15   0  18      391.15      458.63     19.24 o 
 -14   0  18        0.07       52.75      8.41 o 
 -13   0  18        0.04        0.85      3.02 o 
 -12   0  18        1.22        6.85      5.35 o 
 -11   0  18      100.96      122.50      9.74 o 
 -10   0  18        3.69        7.94      3.85 o 
  -9   0  18        0.00        0.27      1.93 o 
  -8   0  18      115.28      155.99      8.12 o 
  -7   0  18       25.92       24.14      4.98 o 
  -6   0  18        3.42        4.58      3.41 o 
  -5   0  18        5.44        8.60      4.01 o 
  -4   0  18       68.62       77.07      7.97 o 
  -3   0  18      298.59      300.13     12.99 o 
  -2   0  18      110.77      107.38      9.81 o 
  -1   0  18        5.57        9.00      7.38 o 
   0   0  18       83.47       87.32      7.45 o 
   1   0  18      131.69      133.30     14.25 o 
   2   0  18       77.46       78.19      8.34 o 
   3   0  18        7.85        6.53      5.53 o 
   4   0  18       45.41       43.47      7.46 o 
   5   0  18        3.30        5.77      7.67 o 
 -22   1  18        0.48        2.04      2.51 o 
 -21   1  18       32.15       38.37      3.58 o 
 -20   1  18        0.02       -0.55      2.01 o 
 -19   1  18       82.99       83.33      4.83 o 
 -18   1  18        5.56        4.84      3.48 o 
 -17   1  18       43.14       40.29      3.74 o 
 -16   1  18        9.29        8.45      3.53 o 
 -15   1  18      239.90      250.90      8.10 o 
 -14   1  18        9.19       11.84      3.61 o 
 -13   1  18      151.42      151.77      6.87 o 
 -12   1  18        5.73       10.27      3.67 o 
 -11   1  18       64.61       58.16      4.98 o 
 -10   1  18       84.02       91.17      4.91 o 
  -9   1  18       13.42       12.66      2.82 o 
  -8   1  18       93.84       95.52      6.11 o 
  -7   1  18       26.02       27.79      4.28 o 
  -6   1  18        4.31        7.04      2.40 o 
  -5   1  18       68.66       66.65      4.55 o 
  -4   1  18       12.07        9.90      4.97 o 
  -3   1  18      182.20      178.75      6.97 o 
  -2   1  18        4.42        5.02      3.83 o 
  -1   1  18       59.14       68.62      6.12 o 
   0   1  18        5.27        6.06      3.29 o 
   1   1  18      105.39      104.82      6.28 o 
   2   1  18        3.48        2.44      3.15 o 
   3   1  18       24.89       28.67      5.50 o 
   4   1  18        0.04        0.94      1.59 o 
   5   1  18        3.88        3.07      2.80 o 
 -21   2  18        2.58        0.19      2.17 o 
 -20   2  18        3.94        2.61      2.78 o 
 -19   2  18        0.18        0.20      1.59 o 
 -18   2  18        1.18        0.31      2.38 o 
 -17   2  18       22.63       14.94      2.66 o 
 -16   2  18        1.51        2.77      2.35 o 
 -15   2  18       44.53       54.67      3.99 o 
 -14   2  18        0.21       -1.02      2.18 o 
 -13   2  18       77.94       66.09      4.82 o 
 -12   2  18        7.47        4.47      1.98 o 
 -11   2  18     1035.36     1113.02     20.98 o 
 -10   2  18       40.47       62.00      5.28 o 
  -9   2  18        6.45       13.36      4.42 o 
  -8   2  18        0.04        5.49      2.70 o 
  -7   2  18     1265.72     1310.42     24.10 o 
  -6   2  18       15.85       58.05     25.26 o 
  -5   2  18       50.62       40.54      3.74 o 
  -4   2  18       57.40       72.70      4.59 o 
  -3   2  18       64.69       61.60      6.77 o 
  -2   2  18       21.30       28.66      3.65 o 
  -1   2  18       50.42       44.02      5.52 o 
   0   2  18       28.12       36.29      4.35 o 
   1   2  18        9.66       11.10      2.26 o 
   2   2  18       38.76       36.14      3.66 o 
   3   2  18       17.66       12.28      2.72 o 
   4   2  18        6.38        8.12      2.26 o 
 -21   3  18        0.42       -0.37      2.03 o 
 -20   3  18        4.31        4.06      1.66 o 
 -19   3  18        2.62        1.98      1.36 o 
 -18   3  18        5.43        6.00      2.38 o 
 -17   3  18       42.82       42.70      2.54 o 
 -16   3  18        5.11        8.08      1.61 o 
 -15   3  18        0.10        7.48      9.30 o 
 -14   3  18       13.08       13.23      2.44 o 
 -13   3  18       19.10       24.60      2.04 o 
 -12   3  18       36.93       34.16      2.96 o 
 -11   3  18        0.46        0.34      1.59 o 
 -10   3  18        4.06        4.28      2.39 o 
  -9   3  18       12.33        9.42      2.02 o 
  -8   3  18       11.69       10.07      1.98 o 
  -7   3  18        0.69        1.32      2.33 o 
  -6   3  18        6.03        3.95      2.38 o 
  -5   3  18        5.58        3.33      2.50 o 
  -4   3  18        1.96        1.73      2.00 o 
  -3   3  18        0.01       -1.09      1.35 o 
  -2   3  18        0.93       -0.46      1.77 o 
  -1   3  18       37.59       37.41      3.17 o 
   0   3  18       19.33       19.43      3.25 o 
   1   3  18        0.66        1.15      1.84 o 
   2   3  18        7.69        5.35      2.31 o 
   3   3  18        1.31        3.22      2.28 o 
 -19   4  18        1.15        0.76      2.57 o 
 -18   4  18        3.23        0.31      1.73 o 
 -17   4  18       14.97       15.74      1.78 o 
 -16   4  18       65.51       55.48      2.52 o 
 -15   4  18       39.78       38.83     10.69 o 
 -14   4  18        1.09        1.28      1.20 o 
 -13   4  18        2.88        2.65      1.18 o 
 -12   4  18       62.12       58.02      2.93 o 
 -11   4  18       13.04       17.84      1.82 o 
 -10   4  18        7.95        7.81      1.57 o 
  -9   4  18        0.25        0.79      1.31 o 
  -8   4  18        0.79        1.37      1.22 o 
  -7   4  18        1.20        2.70      1.75 o 
  -6   4  18       11.73       10.06      2.32 o 
  -5   4  18        6.35        9.11      2.21 o 
  -4   4  18        0.45        0.27      1.06 o 
  -3   4  18       12.62        9.44      2.90 o 
  -2   4  18       72.39       70.60      4.63 o 
  -1   4  18       16.19       18.21      3.09 o 
   0   4  18       10.87       10.18      2.12 o 
   1   4  18        1.00        0.87      1.48 o 
   2   4  18       23.89       17.06      4.35 o 
 -18   5  18       19.47       20.74      7.89 o 
 -17   5  18       41.20       49.63      6.70 o 
 -16   5  18       53.41       58.62      8.54 o 
 -15   5  18        4.11       -0.17      7.24 o 
 -14   5  18        0.38        0.98      3.76 o 
 -13   5  18       46.78       72.70      9.73 o 
 -12   5  18       84.02      103.77      8.77 o 
 -11   5  18        4.05        0.95      0.91 o 
 -10   5  18        1.59        0.31      0.68 o 
  -9   5  18       62.51       52.31      5.96 o 
  -8   5  18       18.95       14.92      3.29 o 
  -7   5  18        0.01        0.50      1.69 o 
  -6   5  18        0.38       -0.29      1.88 o 
  -5   5  18       17.28       11.91      3.75 o 
  -4   5  18        0.32       -0.84      2.26 o 
  -3   5  18        6.06        7.69      2.25 o 
  -2   5  18        1.22        1.83      2.83 o 
  -1   5  18        6.34        5.25      2.36 o 
   0   5  18       32.36       25.07      7.28 o 
 -15   6  18        4.50        9.91      4.49 o 
 -14   6  18        0.45        2.48      9.26 o 
 -13   6  18        9.62       15.41      4.54 o 
 -12   6  18        1.82       -0.97      3.08 o 
 -11   6  18       17.45       25.01      6.64 o 
 -10   6  18        7.76        6.26      5.48 o 
  -9   6  18        0.33       -0.30      3.46 o 
  -8   6  18        1.91        1.11      3.04 o 
  -7   6  18       29.02       42.19     12.26 o 
  -6   6  18       11.01        7.38      2.79 o 
  -5   6  18       16.41       16.52      3.02 o 
  -4   6  18       17.62       16.44      3.03 o 
  -3   6  18       16.82       16.38      4.17 o 
  -2   6  18        3.27        2.50      1.52 o 
 -21   1  19       43.24       43.83      4.23 o 
 -20   1  19       40.69       28.48      6.07 o 
 -19   1  19       37.56       37.76      3.18 o 
 -18   1  19       22.68       20.99      3.34 o 
 -17   1  19      124.75      157.10      7.99 o 
 -16   1  19      311.77      315.07     11.70 o 
 -15   1  19      111.07      123.99      6.46 o 
 -14   1  19       86.84       96.49      5.50 o 
 -13   1  19       36.01       76.38      9.85 o 
 -12   1  19      632.57      626.79     16.35 o 
 -11   1  19       37.18      152.60     23.50 o 
 -10   1  19      147.02      148.61      6.27 o 
  -9   1  19       58.39       87.86     15.05 o 
  -8   1  19      669.72      612.79     16.70 o 
  -7   1  19       70.55       98.26      5.10 o 
  -6   1  19      137.70      132.60      6.94 o 
  -5   1  19       82.86       89.99      8.65 o 
  -4   1  19      416.12      405.14     10.77 o 
  -3   1  19      230.76      247.64      9.84 o 
  -2   1  19       80.53       77.98      6.87 o 
  -1   1  19        1.53        2.91      3.01 o 
   0   1  19       97.64       93.13      6.15 o 
   1   1  19       75.92       83.84      7.50 o 
   2   1  19       29.62       21.57      4.28 o 
   3   1  19        8.85        8.30      3.77 o 
 -21   2  19        0.00        0.86      1.89 o 
 -20   2  19        9.56       13.57      3.98 o 
 -19   2  19        6.75        7.76      2.38 o 
 -18   2  19       32.29       33.31      2.90 o 
 -17   2  19        1.42       -0.46      1.18 o 
 -16   2  19       38.92       44.00      3.27 o 
 -15   2  19        1.88        1.25      1.85 o 
 -14   2  19       61.11       54.89      3.29 o 
 -13   2  19       12.02       11.27      2.67 o 
 -12   2  19       65.88       54.08      5.15 o 
 -11   2  19       20.59       16.52      3.56 o 
 -10   2  19      146.78      150.07      6.81 o 
  -9   2  19        4.14        6.28      5.47 o 
  -8   2  19       34.86       33.15      4.72 o 
  -7   2  19       41.01       35.98      4.93 o 
  -6   2  19      112.94      104.19      4.73 o 
  -5   2  19        2.06       -3.01      2.41 o 
  -4   2  19       12.95       12.62      3.13 o 
  -3   2  19       13.02        8.55      3.22 o 
  -2   2  19       40.98       37.25      4.69 o 
  -1   2  19        0.32        0.39      2.56 o 
   0   2  19       13.20        9.14      3.34 o 
   1   2  19        3.48        5.95      2.66 o 
   2   2  19       34.05       35.70      5.87 o 
   3   2  19        0.68        2.42      2.10 o 
 -20   3  19        4.05        1.53      1.88 o 
 -19   3  19        6.12        6.32      2.47 o 
 -18   3  19        3.54        3.29      1.89 o 
 -17   3  19       38.18       36.62      3.21 o 
 -16   3  19        6.21        6.72      2.29 o 
 -15   3  19        3.25        4.20      1.46 o 
 -14   3  19        2.49        2.02      1.39 o 
 -13   3  19       53.97       54.93      3.61 o 
 -12   3  19       14.00        8.84      2.24 o 
 -11   3  19       29.34       34.79      3.22 o 
 -10   3  19        2.65        3.47      1.72 o 
  -9   3  19       69.35       62.85      4.96 o 
  -8   3  19       23.77       18.41      3.38 o 
  -7   3  19       32.70       37.93      3.06 o 
  -6   3  19        8.12        7.72      2.97 o 
  -5   3  19       27.16       25.18      2.75 o 
  -4   3  19        3.61        3.48      2.59 o 
  -3   3  19       11.18        8.89      2.12 o 
  -2   3  19        3.94        2.10      2.01 o 
  -1   3  19        1.41        0.67      1.21 o 
   0   3  19       10.42       11.42      2.98 o 
   1   3  19        3.77        4.97      1.90 o 
   2   3  19        1.44        0.22      1.90 o 
 -19   4  19        8.78        7.45      5.73 o 
 -18   4  19        0.36       -1.35      3.35 o 
 -17   4  19        7.71        3.53      2.06 o 
 -16   4  19       26.32       19.48      2.20 o 
 -15   4  19        0.09        0.26      0.99 o 
 -14   4  19        1.01       -0.73      1.10 o 
 -13   4  19        5.48        6.58      1.46 o 
 -12   4  19        6.81        4.68      1.43 o 
 -11   4  19       17.17       19.85      2.11 o 
 -10   4  19        0.11        0.42      1.27 o 
  -9   4  19       17.96       22.52      1.91 o 
  -8   4  19        1.64        2.26      1.47 o 
  -7   4  19        6.72        5.98      1.55 o 
  -6   4  19        0.10       -0.06      1.42 o 
  -5   4  19        3.73        4.27      1.75 o 
  -4   4  19       19.17       15.13      2.26 o 
  -3   4  19        9.14        3.93      2.09 o 
  -2   4  19        0.74        0.11      1.69 o 
  -1   4  19        0.00       -1.41      2.75 o 
   0   4  19       21.51       21.80      5.22 o 
 -16   5  19       26.85       38.88      6.31 o 
 -15   5  19       14.28        9.66      8.19 o 
 -14   5  19        4.41        3.41      4.66 o 
 -13   5  19       12.69       12.33      5.55 o 
 -12   5  19       42.47       43.53      7.34 o 
 -11   5  19        0.70       -0.23      1.08 o 
 -10   5  19        0.19       -0.30      0.68 o 
  -9   5  19        0.54        0.42      0.74 o 
  -8   5  19       22.99       17.47      2.84 o 
  -7   5  19       22.11       23.76      3.35 o 
  -6   5  19        1.27        1.50      2.75 o 
  -5   5  19        0.48        0.09      1.43 o 
  -4   5  19        0.00        0.78      1.99 o 
  -3   5  19       24.01       21.16      3.23 o 
  -2   5  19        2.56        7.81      3.80 o 
 -13   6  19        3.29        4.97      6.65 o 
 -12   6  19       31.08       32.81      7.78 o 
 -11   6  19       39.76       50.86      9.06 o 
 -10   6  19       15.81       10.30      6.19 o 
  -9   6  19       10.93       18.00      6.52 o 
  -8   6  19        0.22       -0.39      2.92 o 
  -7   6  19       37.40       40.57      8.85 o 
  -6   6  19       45.09       48.89      6.61 o 
  -5   6  19       10.28        8.04      2.82 o 
 -21   0  20        6.39        5.93      8.02 o 
 -20   0  20        0.22        2.56      4.50 o 
 -19   0  20       17.14       13.95      3.66 o 
 -18   0  20       29.77       27.88      5.34 o 
 -17   0  20      260.62      280.24     12.77 o 
 -16   0  20        2.73       14.03      6.97 o 
 -15   0  20        3.45        3.57      5.28 o 
 -14   0  20        0.47        1.72      8.84 o 
 -13   0  20      333.98      377.43     20.34 o 
 -12   0  20        0.21        1.58      2.68 o 
 -11   0  20       37.35       27.36      5.07 o 
 -10   0  20       60.96       97.10     10.17 o 
  -9   0  20      125.09      131.53      8.28 o 
  -8   0  20        1.39        3.22      3.73 o 
  -7   0  20       73.78       59.85      6.94 o 
  -6   0  20        0.01       -0.19      2.90 o 
  -5   0  20       11.13        7.28      4.92 o 
  -4   0  20        2.88       -0.50      2.43 o 
  -3   0  20       75.35       74.84      6.92 o 
  -2   0  20       32.96       31.59      9.47 o 
  -1   0  20       23.08       28.17      5.62 o 
   0   0  20        3.58        2.39      6.42 o 
   1   0  20        0.74        0.86      3.40 o 
   2   0  20        0.02        1.43      4.75 o 
 -20   1  20       64.56       72.73      7.06 o 
 -19   1  20       29.84       27.19      7.59 o 
 -18   1  20       21.78       22.25      4.29 o 
 -17   1  20       63.37       69.47      4.95 o 
 -16   1  20      123.55      141.44      6.60 o 
 -15   1  20        1.12        4.54      3.12 o 
 -14   1  20       16.09       16.53      3.44 o 
 -13   1  20       30.92       34.69      3.48 o 
 -12   1  20        9.48        9.18      2.52 o 
 -11   1  20       36.65       37.79      3.92 o 
 -10   1  20        0.29       -1.67      3.17 o 
  -9   1  20       11.03        9.12      2.92 o 
  -8   1  20        7.99        5.71      3.00 o 
  -7   1  20        5.27        8.54      3.59 o 
  -6   1  20        3.98        3.48      2.31 o 
  -5   1  20        0.43        2.08      3.25 o 
  -4   1  20       99.83      110.89      6.09 o 
  -3   1  20      103.81      108.27      7.76 o 
  -2   1  20        9.46       10.31      4.22 o 
  -1   1  20       48.07       49.53      5.34 o 
   0   1  20       47.24       51.65      5.55 o 
   1   1  20       27.75       27.73      5.47 o 
 -20   2  20        0.80        0.19      1.50 o 
 -19   2  20       45.26       45.33      5.41 o 
 -18   2  20        3.82        3.86      2.95 o 
 -17   2  20       70.29       54.38      3.71 o 
 -16   2  20        9.37        8.81      2.73 o 
 -15   2  20        4.22        4.33      2.85 o 
 -14   2  20        2.68        6.20      2.23 o 
 -13   2  20       12.71        7.25      2.79 o 
 -12   2  20        3.54        3.39      2.62 o 
 -11   2  20       12.12       15.21      2.95 o 
 -10   2  20        0.40        2.54      2.42 o 
  -9   2  20        7.09        9.29      3.30 o 
  -8   2  20        4.86        6.57      2.91 o 
  -7   2  20       70.59       78.52      5.21 o 
  -6   2  20       15.27       19.63      3.80 o 
  -5   2  20        9.56        9.47      2.68 o 
  -4   2  20       10.27       13.20      4.05 o 
  -3   2  20      142.39      146.87      6.19 o 
  -2   2  20        7.30        8.24      4.00 o 
  -1   2  20       34.54       30.39      4.08 o 
   0   2  20        0.03        0.91      3.26 o 
   1   2  20       39.41       32.65      4.00 o 
 -19   3  20        1.89        0.77      1.71 o 
 -18   3  20        0.65        1.02      2.39 o 
 -17   3  20       36.17       35.24      3.08 o 
 -16   3  20        8.62       12.11      2.40 o 
 -15   3  20        0.02       -0.48      1.06 o 
 -14   3  20        1.21        2.23      1.81 o 
 -13   3  20        8.34        6.61      1.69 o 
 -12   3  20       23.27       28.02      2.48 o 
 -11   3  20        6.03        4.13      2.17 o 
 -10   3  20        0.30       -0.07      2.95 o 
  -9   3  20       19.86       25.94      2.71 o 
  -8   3  20       18.65       19.06      3.16 o 
  -7   3  20        8.56        7.76      3.28 o 
  -6   3  20        0.01       -1.32      1.94 o 
  -5   3  20       19.02       17.44      4.27 o 
  -4   3  20        8.42        5.51      2.33 o 
  -3   3  20       42.69       35.90      4.77 o 
  -2   3  20        0.67        1.32      2.50 o 
  -1   3  20        0.48        1.12      1.42 o 
   0   3  20        4.81        3.35      2.91 o 
 -17   4  20        1.28        2.63      3.66 o 
 -16   4  20        0.00        2.37      6.49 o 
 -15   4  20        0.76        0.88      1.13 o 
 -14   4  20       42.32       42.05      2.88 o 
 -13   4  20        8.53       10.19      1.78 o 
 -12   4  20        3.11        4.45      1.52 o 
 -11   4  20        1.12        2.33      1.49 o 
 -10   4  20       67.41       77.73      3.81 o 
  -9   4  20       13.35       12.67      2.08 o 
  -8   4  20        0.88        0.46      1.67 o 
  -7   4  20        1.78       -0.81      1.21 o 
  -6   4  20       28.82       31.99      3.95 o 
  -5   4  20        3.37        4.41      1.65 o 
  -4   4  20        1.97        1.51      1.77 o 
  -3   4  20        1.87        2.59      1.93 o 
  -2   4  20        5.28        4.93      2.15 o 
 -15   5  20        0.05       -0.11      2.93 o 
 -14   5  20        0.02        1.75      5.26 o 
 -13   5  20       20.95       16.28      5.29 o 
 -12   5  20       10.21       21.39      9.93 o 
 -11   5  20        8.39       14.67     10.89 o 
 -10   5  20        3.31        1.00      1.58 o 
  -9   5  20        1.20        0.12      0.90 o 
  -8   5  20       11.14       19.18      4.57 o 
  -7   5  20       20.43       14.47      3.09 o 
  -6   5  20        3.28        1.26      2.51 o 
  -5   5  20        2.87        3.79      3.07 o 
  -4   5  20        1.96        3.80      2.53 o 
 -19   1  21       19.97       19.19      3.37 o 
 -18   1  21       46.50       50.23      5.05 o 
 -17   1  21        0.58       -0.78      3.04 o 
 -16   1  21       16.88       18.63      3.56 o 
 -15   1  21        6.73        7.31      3.26 o 
 -14   1  21       48.86       59.26      5.26 o 
 -13   1  21        0.85        0.95      2.35 o 
 -12   1  21       62.86       71.27      4.19 o 
 -11   1  21        6.03        7.24      2.77 o 
 -10   1  21       18.84       27.85      3.49 o 
  -9   1  21       24.01       27.22      3.90 o 
  -8   1  21       42.68       40.42      4.17 o 
  -7   1  21       10.92       15.63      3.02 o 
  -6   1  21        1.05        0.15      2.54 o 
  -5   1  21       57.21       59.94      5.69 o 
  -4   1  21        9.27        3.85      3.01 o 
  -3   1  21       17.60       23.24      4.85 o 
  -2   1  21       38.19       32.31      7.45 o 
  -1   1  21       40.36       34.58      7.10 o 
 -19   2  21       14.59       11.12      2.48 o 
 -18   2  21       22.36       16.81      2.52 o 
 -17   2  21       20.11       22.74      3.03 o 
 -16   2  21        3.44        3.72      1.96 o 
 -15   2  21       39.00       40.90      2.78 o 
 -14   2  21        4.21        2.93      2.06 o 
 -13   2  21        1.84        2.91      1.85 o 
 -12   2  21        2.47        3.71      1.74 o 
 -11   2  21       17.96       21.50      3.03 o 
 -10   2  21        5.22        6.37      3.00 o 
  -9   2  21        0.86        1.11      1.95 o 
  -8   2  21        2.24        1.06      2.48 o 
  -7   2  21        1.00        1.04      1.98 o 
  -6   2  21        3.63        3.88      2.73 o 
  -5   2  21       29.93       27.21      6.29 o 
  -4   2  21       21.34       14.08      3.72 o 
  -3   2  21        0.46       -0.14      1.89 o 
  -2   2  21        1.83        4.78      3.83 o 
  -1   2  21       52.07       48.64      9.39 o 
 -18   3  21        0.11        0.66      1.80 o 
 -17   3  21        7.16        7.15      2.39 o 
 -16   3  21       11.39       14.80      1.73 o 
 -15   3  21       30.82       24.10      2.42 o 
 -14   3  21        0.77        2.27      2.07 o 
 -13   3  21       13.17       10.97      1.95 o 
 -12   3  21        0.03        0.04      1.32 o 
 -11   3  21       74.40       64.56      4.41 o 
 -10   3  21        0.96        4.07      2.57 o 
  -9   3  21       20.46       12.23      3.18 o 
  -8   3  21        2.96        2.75      2.06 o 
  -7   3  21       40.17       32.22      8.03 o 
  -6   3  21        7.62        9.16      2.61 o 
  -5   3  21        6.88        1.57      2.74 o 
  -4   3  21        0.48       -0.94      1.52 o 
  -3   3  21       12.27        8.76      3.01 o 
  -2   3  21        1.64        2.93      2.25 o 
 -16   4  21        0.89        0.07      2.46 o 
 -15   4  21       12.34       11.06      5.05 o 
 -14   4  21        0.29        0.99      1.21 o 
 -13   4  21        1.79        3.63      1.61 o 
 -12   4  21        4.24        4.84      1.76 o 
 -11   4  21        1.77        2.78      1.76 o 
 -10   4  21        0.95        1.25      1.11 o 
  -9   4  21        2.57        1.62      1.90 o 
  -8   4  21        1.36        1.32      2.07 o 
  -7   4  21        3.71        1.98      1.76 o 
  -6   4  21        0.64        1.30      1.67 o 
  -5   4  21        2.68        2.56      1.69 o 
  -4   4  21        0.46       -1.26      1.99 o 
 -10   5  21        7.32       12.13     10.04 o 
 -18   0  22        5.02        5.48      4.08 o 
 -17   0  22      102.92       84.21      9.87 o 
 -16   0  22      110.83      103.99      8.08 o 
 -15   0  22       16.02       10.69      4.23 o 
 -14   0  22        5.77        4.06      2.99 o 
 -13   0  22        0.08        3.26      4.93 o 
 -12   0  22        0.01        1.93      4.68 o 
 -11   0  22        0.54       -3.03      2.89 o 
 -10   0  22        0.31        0.36      3.01 o 
  -9   0  22       19.26       41.09      6.09 o 
  -8   0  22       11.96       15.11      5.17 o 
  -7   0  22       43.66       44.63      9.26 o 
  -6   0  22       86.77       94.70      9.13 o 
  -5   0  22       19.11       10.68      5.64 o 
  -4   0  22        0.93       -0.48      3.22 o 
  -3   0  22        1.82        3.88      5.14 o 
 -18   1  22       34.33       39.23      3.93 o 
 -17   1  22       16.22       14.32      3.08 o 
 -16   1  22       11.72        9.16      2.65 o 
 -15   1  22        1.95        3.52      2.65 o 
 -14   1  22       18.65       19.04      3.26 o 
 -13   1  22        1.98        0.93      2.50 o 
 -12   1  22        0.02       -0.29      2.38 o 
 -11   1  22        0.35       -0.11      1.53 o 
 -10   1  22        0.15       -0.65      2.12 o 
  -9   1  22        5.36        4.52      2.65 o 
  -8   1  22        9.42        7.53      3.21 o 
  -7   1  22        0.21       -0.01      2.03 o 
  -6   1  22       14.50       11.84      3.75 o 
  -5   1  22        9.40        8.53      4.11 o 
  -4   1  22       40.02       39.68      7.66 o 
  -3   1  22        0.51       -0.43      2.50 o 
 -17   2  22        0.08        1.05      2.51 o 
 -16   2  22       11.70       12.94      2.69 o 
 -15   2  22       18.30       21.94      3.57 o 
 -14   2  22        0.26       -1.08      2.23 o 
 -13   2  22       21.42       12.91      2.76 o 
 -12   2  22        0.71        2.52      1.90 o 
 -11   2  22        1.99        2.73      1.91 o 
 -10   2  22       10.62       11.46      3.06 o 
  -9   2  22       33.37       14.99      4.06 o 
  -8   2  22        0.01        0.21      2.03 o 
  -7   2  22       13.76       10.38      2.98 o 
  -6   2  22        0.58       -0.24      1.87 o 
  -5   2  22        0.07        1.50      2.77 o 
  -4   2  22       13.22       12.34      3.55 o 
 -16   3  22       10.07        7.84      2.52 o 
 -15   3  22        9.41        4.19      2.23 o 
 -14   3  22       18.50       17.66      2.29 o 
 -13   3  22        3.57        3.10      2.22 o 
 -12   3  22       36.45       30.76      2.69 o 
 -11   3  22       12.84       11.77      3.28 o 
 -10   3  22       46.92       44.35      3.98 o 
  -9   3  22        2.98        0.86      2.58 o 
  -8   3  22       14.33        7.29      3.62 o 
  -7   3  22        1.69       -0.20      1.99 o 
  -6   3  22       10.11        3.36      2.41 o 
  -5   3  22       15.33       12.13      3.10 o 
 -12   4  22       20.55       19.26      2.06 o 
 -11   4  22        0.13        0.14      1.51 o 
 -10   4  22        5.45        3.18      2.24 o 
  -9   4  22       27.91       27.16      3.40 o 
 -16   1  23       22.04       18.36      3.97 o 
 -15   1  23       15.94        8.24      2.66 o 
 -14   1  23       63.78       67.03      4.23 o 
 -13   1  23        1.76        1.60      3.05 o 
 -12   1  23       19.93       17.21      3.74 o 
 -11   1  23       23.76       19.81      3.32 o 
 -10   1  23       89.14      101.67      5.46 o 
  -9   1  23        0.02       -0.52      2.42 o 
  -8   1  23        7.23        4.70      2.92 o 
  -7   1  23       15.29        8.99      3.49 o 
  -6   1  23       42.56       40.69      4.86 o 
 -15   2  23        9.54       12.88      3.50 o 
 -14   2  23       25.58       26.46      3.24 o 
 -13   2  23        0.11        3.55      2.87 o 
 -12   2  23       13.07       13.30      2.76 o 
 -11   2  23        1.46        1.19      2.16 o 
 -10   2  23        1.14       -0.31      1.29 o 
  -9   2  23        1.24        3.27      3.09 o 
  -8   2  23       34.83       29.41      6.46 o 
  -7   2  23        0.01        0.64      2.38 o 
                                                 
